# Supplementary material for: A miRNA expression signature that separates between normal and malignant prostate tissues
Source: Cancer Cell Int. 2011 May 27;11:14. doi: 10.1186/1475-2867-11-14 (PMC3123620; doi:10.1186/1475-2867-11-14)
Supplement: Additional file 2 — microRNA qPCR array raw data. Raw data from microRNA qPCR card A and B (XLS-format). [file 1475-2867-11-14-S2.XLSX]

## Sheet: Raw data
	Sample	1 N	2N	3N	4N	5N	6N	7N	8N	9N	10N	11N	12N	13N	14N	15N	16N	17N	18N	19N	20N	1M	2M	3M	4M	5M	6M	7M	8M	9M	10M	11M	12M	13M	14M	15M	16M	17M	18M	19M	20M
miRNA
hsa-let-7a-4373169		20.5978	21.7163	22.2042	23.6427	21.6273	20.2569	22.3334	22.3131	22.0356	20.1605	23.9038	21.9766	24.8043	20.6552	22.144	26.0367	22.9656	25.368	21.0643	23.1749	27.6028	29.4178	27.2362	28.1334	21.0141	22.4011	23.0116	22.9983	22.3889	20.9659	22.1432	23.4235	26.8461	24.3601	24.7992	24.3194	24.998	25.7059	26.4254	22.6894
hsa-let-7c-4373167		19.5911	20.2847	19.5192	22.1026	19.6728	19.456	20.9372	20.8154	20.5862	19.04	22.4342	21.2886	21.9799	19.7274	20.7914	24.0188	21.1581	23.6459	19.7806	24.4116	24.9686	24.6748	23.4365	24.4427	20.0517	21.2703	20.9563	22.2884	21.0884	19.8425	20.2095	22.756	25.727	23.3915	25.8583	22.8134	24.3156	24.5382	25.1713	22.343
hsa-let-7d-4395394		21.3621	22.4733	22.6173	23.9033	21.9485	20.8584	22.8512	22.6003	22.2693	20.7963	23.7542	21.9814	24.3417	20.755	22.0827	25.2144	22.6831	24.5558	21.0499	23.1804	27.3694	25.2624	24.9823	27.3741	21.545	22.463	23.2207	23.7454	23.2226	21.7722	22.2661	24.6503	26.3391	24.3557	25.1559	24.9865	25.5046	26.1519	25.5697	23.1166
hsa-let-7e-4395517		18.866	19.6848	20.1203	21.2763	19.1532	18.3659	20.1404	19.8858	19.9641	18.1621	21.2957	19.4125	21.7359	18.382	19.4271	22.7111	20.1687	22.1754	18.4002	21.0093	25.2351	22.2886	22.6414	25.3527	18.5041	19.7131	20.3146	20.8174	20.1821	18.8088	19.5751	21.18	23.9203	21.4932	22.7675	22.2026	22.58	23.3961	23.026	20.2993
hsa-let-7f-4373164		24.8113	26.2614	26.7581	28.1373	25.3631	24.2939	26.3776	25.9556	25.7761	24.1149	28.2496	25.7118	29.2183	23.9922	26.0614	29.7795	26.9151	29.0078	24.5169	27.4969	31.1904	33.9655	32.4333	32.5054	25.3719	27.0062	27.0123	27.3	27.3358	25.0625	25.3663	29.7435	30.1437	28.6608	29.0268	30.6534	31.0254	30.6988	31.7305	26.7601
hsa-let-7g-4395393		22.1767	24.1629	24.2867	24.955	22.5745	21.9428	24.25	23.7674	23.8069	21.4038	25.0673	23.5164	25.2971	22.1228	22.8893	27.008	24.0183	25.7426	21.7499	25.7612	28.1299	27.1075	27.1184	28.2942	22.69	23.6089	24.1974	24.6373	24.0664	22.1357	22.8316	25.9837	27.6849	25.4134	26.1096	26.2362	26.6435	27.4649	27.0053	24.3327
hsa-miR-1-4395333		25.1042	27.3061	28.5992	28.1092	24.4599	25.1505	27.4598	26.5654	27.0313	24.984	26.9668	25.4728	28.5345	24.8191	25.8919	29.0637	26.968	28.7986	25.1253	40	31.8529	33.0089	32.5633	34.4054	30.1437	26.6688	28.6707	28.9349	29.945	26.9367	29.0025	34.5549	40	29.9709	32.5389	32.224	32.7728	32.0885	40	30.2616
hsa-miR-9-4373285		27.5891	31.8295	29.6615	31.5342	27.6858	25.8951	34.6273	29.6427	29.5916	28.2918	29.0097	28.3121	30.8101	25.868	29.9813	33.7333	30.8339	28.2211	30.4488	27.5141	40	39.8104	40	40	33.8197	25.3869	40	40	32.5725	25.9494	27.8825	29.5914	34.0712	29.0785	28.0017	30.9132	32.7178	28.7931	34.9876	29.1209
hsa-miR-10a-4373153		24.9645	27.0262	26.4923	28.6095	26.1565	24.9387	26.9908	26.5593	26.1844	25.6808	28.0049	26.4015	29.0337	24.9064	26.5454	31.9351	27.7876	27.5473	24.8176	29.1014	31.6793	31.3729	31.6672	33.67	27.9276	27.5939	28.4765	29.4556	27.7497	26.9985	26.9364	28.1872	31.0031	27.468	27.6279	28.9185	30.1821	30.9628	28.2606	27.096
hsa-miR-10b-4395329		23.0233	25.4373	25.6763	28.7631	24.6667	22.9529	25.7284	25.2286	25.3623	22.9628	27.3527	25.0766	28.592	23.1642	23.248	31.48	26.18	28.2973	22.3147	28.0579	27.7933	29.8613	28.0768	28.2574	25.4886	27.3849	27.1161	30.4771	25.8057	23.3231	25.0131	26.5769	27.1434	25.8566	24.585	26.0603	24.9519	26.1237	28.1378	23.3306
MammU6-4395470		18.2185	20.1108	18.1831	21.9169	18.8318	16.5922	19.4609	19.4394	19.8036	16.4262	19.5712	19.9327	23.0419	17.2442	18.4723	23.6267	20.4152	22.7336	16.7283	24.6596	23.1073	20.562	20.1899	24.9745	18.2988	17.7896	19.9058	19.1009	19.7046	16.0926	17.4452	19.0732	23.1718	17.7358	18.821	20.9669	19.8497	22.1323	23.6855	17.7863
MammU6-4395470		18.1935	20.1801	18.299	21.7629	19.034	16.6475	19.539	19.932	19.2349	16.4967	19.4668	19.8308	23.087	17.1661	18.5676	23.7494	20.3397	22.4837	16.909	24.9015	22.9554	20.5881	19.6581	25.0135	18.1922	17.8314	19.3774	19.4033	19.5774	16.0442	17.5068	18.7022	23.3009	18.006	18.7456	20.9819	20.0708	21.4475	24.6973	17.9742
hsa-miR-15a-4373123		25.7661	27.463	27.8565	29.7388	27.3272	27.0388	29.1477	28.3788	28.2346	26.0585	31.8495	30.77	32.4194	28.6521	27.6817	35.6992	29.0701	31.0943	27.458	30.1164	32.0299	39.6671	35.3304	32.8024	28.3755	28.1138	29.7106	29.1631	26.9797	27.2401	26.9566	29.5179	36.0178	32.1112	27.7177	29.3904	30.4775	30.3117	32.5988	28.1831
hsa-miR-15b-4373122		23.4744	24.9539	25.0696	26.5112	23.4196	22.6891	25.5117	25.1953	24.9953	22.4598	27.1504	24.6873	28.2596	23.6725	24.7644	29.6097	26.3814	27.782	23.9113	26.1904	29.4085	29.4422	28.6733	29.6026	24.0307	24.9845	25.6774	25.7554	24.4282	22.5334	24.5031	25.1249	26.8719	26.3145	26.4939	26.6938	26.9982	27.6396	29.9907	24.8659
hsa-miR-16-4373121		21.8326	23.2925	23.0284	24.701	22.0926	21.0355	23.255	22.5192	22.9778	20.4647	23.6202	22.163	24.6991	20.6522	21.0365	25.6785	22.5402	24.5697	20.0787	24.3857	26.9422	25.3825	24.371	26.9949	22.1606	23.3627	23.2231	24.6908	23.4641	21.3328	21.9527	25.5248	26.9226	23.8	24.084	25.2216	24.544	26.5344	26.3784	22.4089
hsa-miR-17-4395419		21.3713	22.0016	23.0196	24.6522	22.3308	20.9804	23.556	22.1093	22.506	19.4982	23.4376	22.3971	24.6637	20.3623	20.6285	25.4937	21.3088	23.817	19.3462	22.5674	25.3578	26.5541	24.986	26.3343	19.9676	22.7719	21.9703	22.5573	21.1362	19.2058	19.4681	22.7995	23.2266	24.0123	21.874	23.8588	22.7833	23.034	25.1276	22.1344
hsa-miR-18a-4395533		27.5302	29.4171	30.8153	33.1846	29.0456	27.861	37.4192	29.859	29.9126	27.8378	29.4722	29.3794	33.3898	27.6422	29.8652	33.1555	30.9914	31.8198	27.7705	30.5633	33.2296	32.1112	40	34.4326	28.1519	30.9597	32.3335	33.0997	28.9545	26.9853	27.9964	28.8711	29.6336	31.7297	28.55	30.0363	30.3647	30.4964	40	29.1823
hsa-miR-18b-4395328		27.7679	31.042	36.1938	33.7254	30.6048	29.7552	36.8273	33.8803	30.204	27.7718	32.0906	32.7293	33.3887	29.0639	29.4138	39.7156	32.4399	37.2218	28.3946	29.6529	31.6884	34.2746	40	39.4739	31.624	31.3313	39.2759	40	29.3968	28.9278	30.0849	30.6748	30.0444	30.7565	29.7817	31.259	32.38	31.9998	36.3763	29.1084
hsa-miR-19a-4373099		27.3168	28.972	29.9767	30.7656	28.5688	27.4865	29.3061	28.5186	29.0439	26.1807	29.6479	28.0745	30.4629	26.6414	27.0856	31.0648	28.3047	30.651	26.1847	29.2133	31.5534	34.4557	34.4141	32.3412	26.3119	29.1407	28.68	28.231	28.4937	26.3764	26.1544	30.2848	30.335	29.5892	29.4366	30.5118	30.4612	31.3899	31.9784	29.2124
hsa-miR-19b-4373098		21.8475	22.7701	23.9732	25.7008	23.0821	22.1976	24.3904	22.8154	23.7821	20.4122	24.6668	23.5214	25.4682	21.8194	21.8109	26.6348	22.6924	24.9061	20.3391	23.7374	26.2298	28.103	26.556	27.8195	21.5274	24.0561	23.3511	23.7881	22.0586	20.1361	21.179	22.8563	24.6009	25.0068	22.6161	24.4549	23.7104	24.3927	26.6452	23.4412
hsa-miR-20a-4373286		21.7191	22.8527	23.3656	24.4367	22.2729	21.3625	23.7245	22.539	22.8363	20.5594	24.1804	22.767	24.7915	21.1624	21.8152	25.889	22.8239	24.6346	20.5545	23.1716	27.2614	30.4477	28.663	28.3903	20.7425	23.4403	22.8221	22.7996	22.1268	20.0642	20.3034	24.3574	24.9407	25.3864	23.3028	24.9465	24.8224	24.8664	26.3435	23.0153
hsa-miR-20b-4373263		23.8667	24.2433	25.6043	27.6021	25.1844	23.4134	26.5812	24.4717	25.247	21.9422	26.3788	25.4148	27.5123	22.8283	23.0166	28.5149	23.653	26.0973	21.6616	25.474	27.0398	28.8025	27.0515	27.742	22.394	25.6509	24.7903	25.1097	23.0989	21.5574	21.5188	25.5613	25.0485	26.4868	23.7632	25.9908	24.8777	24.9191	27.2672	24.7548
hsa-miR-21-4373090		19.6331	21.0069	22.2961	21.971	21.4287	18.9304	22.4866	22.4144	21.2497	19.7377	24.124	22.174	24.2084	19.9501	20.9041	25.5528	22.854	22.9682	20.8542	24.3076	26.1217	30.1502	28.3981	27.3772	21.2731	21.7721	23.9649	23.388	21.3178	20.1929	21.4644	22.3961	24.981	24.0946	23.2186	24.5463	24.4722	24.636	24.5512	22.698
hsa-miR-22-4373079		24.7212	26.5454	28.361	28.8313	25.9432	24.8689	30.7343	28.5394	28.1242	24.6929	28.8539	27.2577	32.3215	25.4218	25.8838	32.8493	27.2876	32.0982	25.2272	40	31.4318	34.3938	30.3578	31.7307	28.448	28.7689	32.2723	30.9739	27.0277	24.7404	29.468	27.2077	30.6405	28.65	27.3196	29.8732	29.0378	29.5828	40	27.8405
hsa-miR-23a-4373074		29.5483	34.4124	34.0233	30.3438	35.0888	30.5802	31.8739	33.974	31.1047	32.91	32.4615	30.8279	32.698	28.1004	31.5801	35.1415	35.6738	33.9264	31.4122	38.6865	38.9804	40	37.2453	36.7152	38.9833	37.7958	35.8887	40	37.9425	32.8239	36.9476	34.6833	32.1931	35.6168	33.289	34.6999	36.7353	36.6498	40	34.0103
hsa-miR-23b-4373073		23.6521	23.7105	23.5766	26.1961	22.8371	22.994	25.2783	23.9608	24.4654	22.2766	24.7209	23.3272	25.1561	22.4723	23.3987	26.3974	24.3753	26.2359	22.5584	27.7792	30.4272	31.4707	31.4475	32.3094	24.3107	23.2472	26.0637	26.89	25.7745	22.7375	25.2771	26.2359	29.6613	27.3843	27.9528	26.7248	28.0629	28.2876	32.3261	25.581
hsa-miR-24-4373072		18.0347	19.2518	18.8102	19.9136	18.193	17.6992	19.511	19.093	19.1761	17.5509	19.5225	19.1495	21.048	17.6881	18.5583	22.0894	19.7731	20.7419	17.7952	22.7713	23.6272	23.179	22.3651	24.7705	20.2811	19.298	20.9573	21.7533	20.5719	17.7952	19.9776	21.2531	23.2746	20.6475	21.5817	21.397	21.5238	22.0243	23.5031	19.7921
hsa-miR-25-4373071		23.2611	24.5101	24.5046	26.4922	24.5256	22.9786	24.9828	24.3975	24.5333	22.5343	27.0527	25.1771	27.5891	24.3165	24.7321	28.7582	25.7076	27.8469	23.9633	25.953	28.4712	30.8985	30.0696	29.1794	23.1262	25.0416	24.8144	25.3266	24.1983	22.2983	23.2802	25.3095	27.5909	26.9838	26.2129	26.9433	26.4471	27.7095	27.8182	24.7005
hsa-miR-26a-4395166		20.2051	21.7284	21.5478	22.5803	20.1657	19.3205	21.6182	20.9284	21.0476	19.3307	22.4855	20.6788	22.7618	19.4716	20.0012	23.9784	21.3131	22.9158	18.9993	24.5319	26.5767	27.5773	27.2882	27.9458	20.3236	20.8991	22.0466	22.6373	21.7224	19.9206	21.196	24.6069	27.147	23.4457	25.2427	24.1506	25.6554	26.6258	25.1041	22.6886
hsa-miR-26b-4395167		22.6548	23.9026	24.0317	24.9688	22.6422	21.9164	23.8832	23.0897	23.5983	20.9794	25.2745	23.3075	25.3847	21.9046	22.3566	26.7011	23.4102	25.5275	21.3144	26.1424	29.9731	30.349	29.9998	30.3555	21.8474	23.5911	24.1733	24.2566	23.3383	21.9558	22.6825	26.05	29.4271	25.6201	26.4072	26.5217	27.1171	29.5637	26.9764	24.893
hsa-miR-27a-4373287		21.9218	23.2868	23.061	23.5777	22.501	21.615	23.6536	23.3264	23.371	21.6983	24.8208	23.4729	25.2934	22.4032	23.0916	26.0739	24.8431	24.7634	22.8544	27.11	27.7114	28.7375	28.296	28.8349	24.7039	23.3595	24.8781	25.9635	25.6027	22.9751	24.0494	25.9991	27.602	26.0566	25.9786	25.6377	26.4002	26.425	27.6408	24.575
hsa-miR-27b-4373068		21.4481	22.6782	22.619	23.9402	21.5813	21.0917	23.6192	22.8157	23.0173	20.9957	24.6464	23.0859	24.5886	21.7669	22.9821	25.7736	23.9593	25.2536	22.225	26.719	27.9088	32.0362	29.0685	28.8241	24.3945	22.8231	24.8284	25.5616	24.5873	22.0006	23.6546	25.7787	27.9872	26.5281	26.563	26.0256	26.5141	27.1251	27.0895	24.9998
hsa-miR-28-3p-4395557		22.0756	23.4173	23.1333	24.1497	22.0008	21.5042	23.8871	23.3154	23.2377	21.6046	22.364	21.937	24.6857	21.0113	22.7658	24.9578	23.026	24.6815	21.3344	24.7725	26.1918	26.1994	25.5015	27.6286	22.9238	22.4938	24.2715	24.3465	22.8098	21.4664	23.6671	23.5133	25.943	24.6904	24.2416	24.0693	24.309	25.2908	25.6172	22.5719
hsa-miR-28-5p-4373067		22.2459	23.4787	23.7255	24.8198	22.189	21.9621	24.5343	23.8642	23.7057	21.9789	24.4113	23.22	25.852	22.2787	23.7953	26.7016	24.7009	25.9244	22.853	26.9536	27.2236	29.3908	27.4993	28.1806	24.0089	23.599	25.6144	25.6579	24.5519	22.7512	24.523	25.1418	27.8467	26.7847	25.8176	26.1396	26.966	27.1737	27.8402	24.492
MammU6-4395470		18.1261	19.9096	17.9657	21.6055	19.0325	16.3698	19.2893	19.226	19.3385	16.176	19.1741	19.6387	22.7995	17.0617	18.2988	23.6466	20.1568	22.4715	16.7028	24.682	23.0635	20.6791	19.567	24.8283	18.2118	17.9082	19.3776	19.3356	19.5981	15.8945	17.7665	19.0639	23.3826	17.7754	19.0574	20.8574	19.8995	22.0108	23.7616	17.8923
MammU6-4395470		17.9375	19.8175	18.107	21.6288	19.1216	16.5902	19.2314	19.4057	19.3777	16.2204	19.392	19.7288	22.9942	16.9159	18.3297	23.6698	20.1783	22.7234	16.7797	24.9212	23.0086	20.4728	19.5089	24.9976	18.1212	17.7859	19.4603	19.3228	19.5205	15.9032	17.6669	18.8817	23.6682	18.0512	19.0017	20.8233	19.98	21.7881	23.8916	17.852
hsa-miR-29a-4395223		19.8864	21.2093	21.1917	22.9214	20.4679	19.5529	21.9803	21.4075	21.434	19.134	22.5077	21.3363	22.9579	20.1955	20.4304	24.2878	21.3911	23.3411	19.2996	25.1532	24.7405	25.7521	25.0344	25.8697	20.5877	21.5457	21.9374	22.2974	21.1575	19.7623	21.9347	21.6042	24.6432	23.4708	22.3458	22.8387	22.7954	23.6673	25.5527	22.2214
hsa-miR-29b-4373288		24.3178	25.9073	25.7618	26.5357	24.8467	24.3361	26.2136	25.5562	25.2792	24.1336	27.9015	25.9682	27.9147	25.9179	26.1092	29.3493	27.3342	28.0859	25.4272	29.1233	30.2856	40	33.6992	32.0777	25.8005	26.7913	27.4641	27.1365	26.3946	25.5779	26.9017	27.2161	30.9755	29.3661	28.1577	28.4941	29.3627	28.651	31.3402	27.6832
hsa-miR-29c-4395171		22.9929	23.988	23.9229	24.8924	22.9775	21.7336	23.9613	23.2601	23.8404	21.1093	25.5797	23.7494	25.9492	23.0231	23.3162	27.5135	23.6173	26.2923	22.0073	25.8056	28.1612	28.8915	29.1769	30.0473	22.4607	24.2597	24.1938	24.0494	23.6266	22.5333	24.2446	25.6123	29.1599	25.6789	26.4686	26.1805	27.5759	28.6303	27.5224	24.8446
hsa-miR-30b-4373290		19.0261	20.1932	20.1907	21.9759	19.1567	18.9733	20.8806	20.0453	20.5291	18.3451	21.646	20.103	22.0404	19.4235	19.999	23.4306	20.7125	22.9051	18.9527	22.0188	25.3061	25.8335	24.5992	25.8863	19.4919	20.8105	21.5041	21.279	20.6496	19.112	20.4651	21.1987	24.82	23.1364	22.6715	22.934	23.0385	23.7297	24.1399	21.5383
hsa-miR-30c-4373060		18.3906	19.8111	19.6462	21.525	18.6052	18.3226	20.3203	19.3717	19.9864	17.8019	20.9185	19.7803	21.6258	18.9705	19.6281	22.9479	20.3749	22.5777	18.3287	22.3058	25.2654	26.5816	25.5793	26.2916	18.8688	19.5947	20.7237	20.8351	20.0747	18.2197	19.7724	20.2984	24.4344	22.1005	21.53	22.0606	22.4877	22.976	23.2279	20.6446
hsa-miR-31-4395390		24.088	25.5175	23.86	25.9512	21.3994	21.4395	22.6233	24.1943	23.6651	21.9048	33.5119	30.9895	30.403	23.1501	24.1794	39.1582	26.013	31.3416	21.9434	30.8496	32.8538	31.5121	29.36	29.9591	29.5017	24.2563	33.6848	33.4123	29.3109	26.3866	33.2858	26.7347	31.5674	34.8743	31.2689	32.9464	29.0811	28.6476	30.861	28.859
hsa-miR-32-4395220		30.1678	30.5353	35.2668	33.0027	30.7177	29.3646	32.291	34.156	30.2263	28.5008	40	38.1983	40	30.13	31.4105	40	31.0691	32.2594	30.2558	30.6332	33.5295	40	40	34.9651	28.7337	32.8115	30.8835	31.003	30.2906	28.5767	28.0585	31.1469	33.3102	30.6836	32.0312	31.0518	32.4395	40	40	28.9133
hsa-miR-33b-4395196		39.2859	31.34	40	40	40	40	40	40	40	33.7088	40	32.8414	40	39.9108	40	40	40	33.4524	40	40	40	40	40	40	40	40	40	33.9854	40	40	36.7473	40	40	40	37.3672	40	40	40	40	40
hsa-miR-34a-4395168		20.8366	21.6355	22.2874	23.1206	21.3648	21.0512	22.4644	22.5426	22.0721	20.213	24.3406	23.3962	23.8276	21.7194	21.8556	24.9598	22.3781	24.5178	21.1602	26.1055	27.1869	27.6154	26.9758	27.8439	22.36	22.437	22.5133	23.8444	22.5696	20.4795	23.5719	24.8452	26.1246	25.9491	25.4575	24.653	24.9028	24.8781	25.6174	23.9637
hsa-miR-34c-5p-4373036		27.0552	28.6728	28.87	31.8432	31.3364	27.8132	30.1255	28.7817	29.0426	27.207	36.8116	32.2812	35.4951	31.0015	29.916	34.2053	31.0777	34.9662	28.4429	36.9546	32.6861	40	40	40	34.8466	31.1353	32.3164	33.893	31.9639	30.1245	30.1346	40	40	34.6447	31.6191	32.6843	35.5452	33.7434	40	30.9725
hsa-miR-92a-4395169		20.8479	21.8345	21.7948	22.9544	21.1407	20.4335	22.3766	21.8776	21.6294	19.9891	24.0497	22.048	24.1581	21.3533	22.4072	25.3271	23.2695	24.642	21.5212	23.0702	24.4032	26.3737	25.4026	24.9008	20.4373	21.8651	21.5894	21.4419	21.6846	20.0073	20.0167	23.1097	24.731	25.0016	24.643	24.1131	24.2217	24.6068	24.7634	22.09
hsa-miR-93-4373302		23.8898	25.1689	25.4526	26.5824	25.1137	23.418	26.0951	25.1147	25.2224	23.0013	25.6322	23.9133	26.3819	22.669	23.4863	27.3037	24.2092	26.2204	22.4341	24.757	26.8891	29.3611	27.7627	27.903	22.5123	24.6778	24.4897	24.7505	23.8305	21.2623	22.9476	23.8265	26.0009	25.4252	24.0685	25.7194	24.6495	25.4656	27.527	23.443
hsa-miR-95-4373011		27.7964	29.2966	29.3608	28.1864	27.3429	26.2659	29.9896	29.0866	29.1747	27.6782	29.7382	28.311	30.2988	27.5482	28.9011	29.9269	29.0815	28.9823	27.3816	29.1911	31.9794	31.6698	31.5742	32.3175	28.1154	29.3243	29.5087	29.5536	29.7367	26.5956	27.5066	31.0588	34.1052	29.9074	40	30.035	32.2413	34.0451	31.0412	27.9349
hsa-miR-96-4373372		31.2225	33.8608	33.1946	40	40	31.6389	34.5583	32.6916	40	29.6218	40	34.5868	40	30.7287	32.2798	40	34.2576	40	31.9632	31.2415	40	40	40	40	29.5157	33.1713	33.8193	31.3463	30.8122	32.2779	31.5181	33.1863	33.7972	40	31.8264	34.8924	35.1164	40	33.6927	29.6602
hsa-miR-98-4373009		40	40	40	40	40	40	40	40	40	40	40	40	40	40	40	40	40	40	40	40	40	40	40	40	40	40	40	40	40	40	40	40	40	40	38.2302	40	40	40	40	40
hsa-miR-99a-4373008		19.2344	20.2789	20.0176	21.9575	19.4076	18.7674	20.8745	20.1513	20.5326	18.9958	22.3713	20.3821	21.9416	19.6534	20.3059	23.4567	20.959	22.9868	19.6659	24.6047	24.8999	25.561	24.5245	25.0864	19.7622	20.3523	20.9763	22.1067	20.9941	18.8831	20.1365	22.2656	24.7335	23.1084	23.8508	22.4724	23.7978	23.6696	25.6748	22.4729
hsa-miR-99b-4373007		22.5129	23.8539	23.6147	24.6615	22.6829	22.3278	24.3272	23.8249	23.7351	22.4431	25.021	23.6088	25.6458	22.5996	24.1091	26.5003	25.1956	26.4211	23.4306	26.7291	27.2452	28.1645	27.7008	27.7369	25.5732	23.616	25.4599	25.4444	25.3719	22.8507	25.0672	26.1377	28.9553	26.0073	26.3868	26.8517	27.3007	27.1795	26.7767	24.043
hsa-miR-100-4373160		18.8479	20.0147	19.5942	21.3993	18.7685	18.4754	20.3607	19.9889	20.1102	18.5498	21.5611	20.2562	21.7226	19.2071	19.9103	23.0868	20.8558	22.5347	19.1008	24.7487	24.4628	26.1061	24.5449	24.7246	20.0382	20.0234	20.8546	22.1214	20.891	18.9429	19.9245	22.3582	25.0262	22.8868	24.4022	22.5723	23.4456	24.0949	25.2653	21.9614
hsa-miR-101-4395364		28.0252	29.2544	29.2075	29.2065	27.8124	27.3996	29.092	28.9501	28.2006	26.9685	29.7287	28.7912	29.8858	27.3907	27.9788	30.5792	29.4978	30.4967	27.2988	31.5852	33.1643	40	40	40	28.1985	28.3945	30.7265	29.4275	29.272	27.2917	27.6939	31.0963	33.1203	31.5327	34.8064	31.0181	32.0165	32.809	33.3411	29.6322
hsa-miR-103-4373158		23.3408	24.7617	24.6678	25.6046	23.7218	23.2282	25.2931	24.7067	24.6749	23.1001	26.8671	24.9754	26.9902	24.0147	24.6837	28.1441	25.6094	27.3369	24.0151	26.1777	30.3316	29.9553	29.5458	31.4591	24.1202	25.1245	25.7352	25.883	25.4736	23.6173	24.3383	25.4244	28.339	26.892	26.6231	28.2023	27.4342	27.8275	28.6062	25.2148
hsa-miR-105-4395278		40	40	40	40	40	40	40	40	40	40	40	40	40	40	40	40	40	40	40	40	40	40	40	40	40	40	40	40	40	40	40	40	40	40	40	40	40	40	40	40
hsa-miR-106a-4395280		21.5205	22.2552	23.0308	24.2665	22.0905	21.1268	23.7858	22.1135	22.5013	19.7108	23.344	22.453	24.7967	20.5785	20.9863	25.4354	21.6219	23.7425	19.5106	22.6539	25.2015	26.9377	25.0697	26.445	19.9468	22.7797	22.1839	22.6327	21.369	19.0508	19.6892	22.8178	23.3788	23.7914	21.8244	23.5337	22.8204	23.4394	25.1452	21.9689
RNU44-4373384		21.7708	23.8263	22.7893	24.089	23.4327	20.6502	23.3867	23.2412	23.2279	20.7929	24.9874	24.2795	27.5334	21.8716	22.9276	28.7497	25.1294	26.3314	21.6992	23.7927	25.1925	27.3706	25.4648	25.7213	20.5613	22.4029	21.8227	21.5182	21.9499	18.8067	20.6592	22.4677	25.3497	22.3971	22.9839	24.2256	23.3038	23.8606	27.8726	20.5988
hsa-miR-106b-4373155		23.422	24.6075	25.0545	26.4231	24.5148	23.509	25.5279	24.8592	24.9939	22.7543	27.7696	25.4759	26.9035	24.4892	24.6014	28.0232	25.57	27.9649	23.9276	26.1583	28.0568	29.6946	29.8091	29.2173	23.6398	25.6974	25.35	25.6901	24.6483	22.9064	24.3232	25.8082	27.8299	28.0442	25.6427	26.2939	26.8923	27.8996	28.1994	25.0532
hsa-miR-107-4373154		28.2505	30.9241	29.8822	34.058	29.0914	29.1946	31.4759	30.1556	30.6139	28.2935	32.0458	30.9754	32.2519	29.8842	30.5151	34.0476	30.5633	34.0548	29.3444	31.4735	40	40	40	33.4404	30.5333	32.1859	36.5559	31.5347	35.8925	29.601	29.5497	30.4602	33.8153	36.5077	35.2545	37.3585	40	32.7235	40	29.5436
hsa-miR-122-4395356		40	40	40	40	40	39.704	40	40	40	40	40	36.6885	40	40	40	40	40	40	40	40	40	40	40	40	40	40	40	40	40	40	40	40	40	40	40	40	40	40	40	40
hsa-miR-124-4373295		31.0937	36.7192	32.2048	36.8243	31.2152	27.2496	31.2457	33.3552	30.6826	28.3517	31.5248	31.1506	38.2464	28.964	30.8179	36.6486	32.1549	37.7599	28.4374	36.2541	32.5284	40	39.6867	40	31.9954	29.0407	29.8243	32.8068	32.7308	27.9101	25.296	40	36.3764	30.9329	35.6612	33.9046	32.1125	35.0556	31.8537	35.3578
hsa-miR-125a-3p-4395310		28.0917	30.4889	29.7376	30.994	28.5949	28.0099	30.1704	29.388	28.9656	28.0119	29.9049	28.598	31.0909	27.6647	28.7487	31.4858	29.5461	32.3912	27.6519	31.7724	31.0659	31.0493	31.6063	31.9579	30.4141	29.6635	30.4736	31.3744	30.6386	28.1921	30.1672	30.9025	30.5797	30.7916	30.2169	29.7047	31.0079	31.6884	33.1739	28.7625
hsa-miR-125a-5p-4395309		23.3323	25.0339	24.6393	25.9542	24.0229	23.3143	25.5128	24.6885	24.5871	22.9706	25.1199	24.5133	26.6108	22.9516	24.5457	27.2684	25.3276	26.6468	23.0105	26.1038	28.6477	25.4339	25.9199	29.656	25.8687	24.3885	25.5777	26.0055	25.1206	22.9449	25.7993	26.3833	28.928	25.1308	25.925	25.9267	26.639	27.3201	27.385	23.3893
hsa-miR-125b-4373148		17.9622	19.2395	18.5629	20.3289	17.9776	17.9448	19.4962	18.9565	19.2403	17.8985	21.0781	19.8529	20.8183	18.9315	19.6791	22.3782	20.6526	21.9543	18.7131	24.1028	24.7353	25.5206	23.7772	24.9857	18.7404	18.8175	19.5687	20.4849	19.9703	18.2748	18.9179	21.3777	24.2773	22.4108	24.1819	21.8626	23.9779	23.2188	23.5768	20.7513
hsa-miR-126-4395339		20.9815	22.5266	22.4006	24.1122	21.431	20.1856	22.4418	21.9701	21.9189	20.3447	23.1104	21.2385	24.1016	19.8223	20.3989	25.3367	21.9164	22.4293	19.3257	24.616	25.6805	24.5606	24.3973	27.2645	21.9618	23.154	22.9825	24.6102	22.4142	20.4299	21.1846	23.4633	25.4218	21.3214	21.793	23.6035	23.2277	24.969	26.3124	21.1226
hsa-miR-127-3p-4373147		22.9887	24.0408	23.2012	24.8737	24.2423	22.7039	23.9652	23.969	23.4571	22.1796	25.1741	23.9439	25.6741	23.3121	23.956	26.8176	25.286	25.9156	23.024	29.3652	29.0963	30.8556	28.546	29.7245	24.2705	23.669	24.28	25.5648	24.7025	22.2438	24.0758	26.6821	28.6385	26.3923	27.1402	26.4983	26.6895	26.824	27.9768	24.5409
hsa-miR-127-5p-4395340		40	40	40	40	40	40	40	40	40	40	40	40	40	40	34.8088	40	40	35.267	40	40	40	40	40	40	40	40	40	40	40	40	40	40	40	40	40	40	40	40	40	37.8193
hsa-miR-128-4395327		26.3462	27.8275	28.0066	28.1253	26.5121	26.5899	28.1593	28.1955	27.2058	26.0676	29.0553	27.2155	29.3254	26.8666	27.6067	30.0526	28.0487	30.1445	26.8338	28.272	31.8443	31.1919	33.6904	32.4049	27.5039	28.1417	28.7129	28.1218	28.242	25.7799	28.191	28.3168	31.2952	30.2569	29.6685	32.8314	30.1752	30.8696	31.2884	28.3739
hsa-miR-129-3p-4373297		37.8701	40	40	40	35.501	34.6831	40	40	35.4289	36.1586	35.2732	40	40	36.1864	40	40	40	40	40	40	40	40	40	40	40	34.3532	36.9617	40	40	31.2022	32.9723	40	40	40	40	40	32.6137	33.7274	40	30.5134
hsa-miR-129-5p-4373171		40	40	40	40	40	40	40	40	40	40	40	40	40	37.8264	40	40	40	40	40	40	40	40	40	40	40	40	40	40	40	40	40	40	40	40	40	40	40	40	40	40
hsa-miR-130a-4373145		23.3041	25.1619	25.3428	25.643	23.5128	23.4174	24.9743	24.5391	25.0293	23.3688	26.8069	25.3069	27.2524	23.5699	24.2824	28.0272	25.79	28.0482	24.2083	32.1245	30.4181	35.2408	31.2474	31.3077	26.2756	25.3077	26.4157	26.6661	27.0341	24.0755	25.5337	27.5514	29.1996	28.5554	27.627	28.3791	28.5193	29.2727	30.7025	26.7378
hsa-miR-130b-4373144		27.2238	28.2491	28.325	28.58	27.3742	26.2324	28.5337	28.0025	28.455	26.3002	29.9647	27.7983	30.8138	27.042	28.0997	31.8782	28.5503	29.4277	27.1161	27.9852	32.1793	40	32.4496	33.5094	26.4283	27.892	28.176	28.7927	27.8717	26.4822	26.465	27.5148	30.4253	30.3299	29.8467	30.4055	30.4176	28.0075	28.951	28.5141
hsa-miR-132-4373143		21.3434	22.5458	23.0432	24.9569	22.7171	21.3647	23.5718	23.176	21.9278	21.6466	24.2175	23.148	25.1366	21.4686	21.9419	25.6268	23.6685	24.5827	22.0987	26.5171	26.5336	28.1256	26.4544	28.1325	22.0941	22.669	24.1213	24.1959	22.4032	20.7383	23.3185	24.093	26.6407	24.3208	25.0312	25.1588	24.6017	25.5433	27.2469	23.2306
hsa-miR-133a-4395357		21.0839	22.3595	22.67	23.1468	20.0782	20.5701	22.8437	21.861	22.4183	20.4461	21.7884	20.9605	23.0837	20.5272	21.5983	23.7892	22.1093	24.5549	20.9907	31.7603	26.6701	25.5092	24.2839	28.2323	24.9496	21.4509	23.6583	24.5954	25.1992	21.7411	25.1862	28.5931	31.4295	25.5317	28.7087	25.8118	26.9512	28.4076	27.5299	24.676
hsa-miR-133b-4395358		26.2307	27.3249	27.8489	28.393	24.7084	25.6007	27.6748	26.6886	27.4629	25.6137	26.2562	25.6284	27.7528	25.2475	26.0504	28.5453	26.6388	29.1117	25.7442	40	31.7314	31.6902	29.798	31.9018	29.1093	25.9224	28.1708	28.4856	29.4477	26.1457	30.1571	32.232	40	30.517	32.9889	30.6211	31.9265	33.2866	32.9546	29.0168
hsa-miR-134-4373299		29.5649	30.7091	29.9214	32.3052	30.8983	29.1426	31.1087	30.7182	30.4811	28.5028	29.7319	29.7978	31.658	28.5094	29.0145	33.2803	29.7728	31.1764	28.0167	40	32.2854	29.6641	29.804	32.3815	30.8934	31.1558	30.7492	33.2971	30.06	27.5788	33.7657	30.7246	33.6001	31.4077	31.1902	31.8146	30.1015	30.9043	37.4582	29.4429
hsa-miR-135a-4373140		25.5945	26.7371	27.3435	31.8423	28.3807	25.7543	28.7376	26.3956	27.3015	23.8983	31.3865	27.2203	29.8596	25.0613	25.1233	33.4373	26.685	31.0493	24.2681	29.9831	31.5343	40	33.7727	34.2428	23.2726	26.4557	27.9733	27.2766	26.1667	24.2434	26.7185	28.185	40	28.5203	27.5272	30.9482	30.5528	30.1554	30.0223	28.9255
hsa-miR-135b-4395372		27.3944	29.1108	32.1381	30.5482	30.8771	26.98	28.2652	29.449	28.8858	27.2707	33.3818	30.7524	31.4641	26.6264	27.9113	33.3758	29.4248	35.5313	27.1237	35.5334	37.6043	35.5688	36.221	37.3829	27.8448	29.7206	32.908	31.2276	30.997	28.498	30.8816	31.5433	40	32.1953	30.9046	34.7776	33.1158	40	32.9563	32.4307
hsa-miR-136-4373173		38.7385	40	37.8339	37.9742	37.8075	35.8713	39.6276	35.2084	40	33.8983	40	35.142	37.5017	37.114	36.8903	38.4027	34.9704	40	40	40	40	40	36.4085	40	36.4784	40	40	37.7887	40	34.3733	37.4256	40	40	37.877	40	40	40	40	37.5903	37.5173
hsa-miR-137-4373301		40	40	40	40	31.7697	31.039	31.7183	40	40	40	40	32.6245	40	30.3773	40	40	40	40	40	29.8276	40	40	40	40	40	40	40	40	40	40	40	40	40	40	40	40	40	40	40	40
hsa-miR-138-4395395		28.9507	32.1862	31.8188	29.2917	28.1491	26.0508	30.5737	29.3732	29.4455	28.5456	30.9019	29.5897	32.2193	26.3969	28.5729	40	32.1973	40	28.7257	40	40	40	40	40	40	29.5418	40	40	40	28.7289	31.317	34.9905	40	40	40	40	40	40	40	29.8302
hsa-miR-139-3p-4395424		27.7641	36.9917	31.5231	28.0915	26.7777	29.0954	32.0075	31.0614	32.1134	33.517	28.7834	28.2787	36.012	26.6111	30.604	34.5657	32.3173	32.6831	30.9184	38.7897	30.6422	30.5293	28.9554	31.8916	34.8926	32.6698	36.9871	35.2726	40	30.6585	40	31.7598	32.7891	30.878	28.6655	35.6489	30.4384	33.3417	36.132	27.3204
hsa-miR-139-5p-4395400		23.9087	25.79	24.6716	24.735	22.6953	22.2499	24.5904	24.2667	24.6067	23.4716	24.3262	22.6141	26.6982	22.1736	24.4961	26.3391	25.4977	25.8123	22.9774	27.8295	26.442	27.0074	26.9365	28.3006	25.8924	23.3809	24.9855	25.4285	26.2343	23.6515	25.5576	26.8603	30.375	24.4603	26.6139	26.3108	26.9798	28.4564	28.3598	23.7191
hsa-miR-140-3p-4395345		29.1746	31.5417	29.9861	30.1597	29.4285	27.4658	31.6156	29.9425	30.28	28.7038	30.6982	28.9957	31.3583	27.5889	29.2606	31.591	29.8098	31.4823	27.9654	33.5713	32.7908	34.08	32.1747	34.4501	30.113	30.066	30.8384	31.4988	30.5826	28.3942	30.0522	32.9405	34.6858	30.7594	31.5778	32.3163	34.7202	35.4945	35.1778	29.9695
hsa-miR-140-5p-4373374		24.6678	26.1469	26.069	24.9831	24.741	23.7773	26.4695	25.6581	25.6977	23.8659	25.3579	24.3107	26.8089	22.8979	24.1966	27.4288	25.102	25.8532	22.9763	27.6466	29.1844	29.9285	28.8107	30.5841	25.3828	26.1239	26.5514	27.6479	25.7115	23.1246	25.7609	26.3689	28.827	26.5383	25.973	27.471	26.867	27.9722	28.9288	25.0174
hsa-miR-141-4373137		23.0164	24.1309	25.1464	27.5506	26.2127	23.4326	24.9618	24.4334	24.3268	21.9559	40	25.881	40	23.7137	23.9769	31.1693	24.4277	28.0462	23.3581	25.2006	27.0254	29.0539	28.9954	28.8869	21.9685	26.0036	23.8761	23.7358	22.7995	22.0962	23.6909	23.4751	26.7607	25.4829	24.5611	26.2193	24.9524	26.1465	27.1797	23.845
hsa-miR-142-3p-4373136		22.9324	24.9612	25.0324	25.2802	24.8977	22.4242	24.8215	24.4863	23.911	23.535	26.6845	25.475	26.1415	24.7128	24.6554	27.9825	26.5165	27.0292	24.286	30.1954	31.3687	30.4539	30.3382	32.7397	26.3433	25.5854	26.5035	27.3301	25.3812	22.7517	24.1522	26.8075	29.435	28.1361	28.3247	28.3573	27.7976	30.1752	31.0129	25.3631
hsa-miR-142-5p-4395359		28.016	29.502	30.1299	30.2046	29.9437	27.8244	30.4722	29.4281	29.0709	29.2951	31.6783	30.6607	31.1009	29.9282	30.1504	34.3894	31.3007	32.8869	29.5748	33.3267	33.3988	40	33.567	32.8056	32.6298	30.3778	32.4553	33.1991	30.4578	27.757	29.7668	30.7318	32.0928	33.4741	31.6482	40	31.6787	40	40	31.0254
hsa-miR-143-4395360		18.857	20.1337	21.021	20.602	18.2748	18.3831	21.0811	19.9283	20.7018	18.5301	21.1473	19.4527	21.6193	18.8247	19.9336	22.6109	20.7084	22.0297	19.3563	27.1241	24.5062	25.7001	24.5718	25.4895	22.5251	19.8853	21.8656	22.5296	22.5895	19.5167	22.0978	24.3082	26.5816	23.9595	24.1706	23.3896	24.2927	24.6082	25.8885	22.9136
hsa-miR-145-4395389		15.7102	16.7368	16.4523	16.7529	15.0495	15.3309	16.992	16.3587	16.7575	15.5677	16.0445	15.4893	17.1755	15.1233	16.2341	17.7756	16.6859	17.772	15.6763	22.6715	18.9713	20.8179	19.5565	20.0116	17.9505	15.6035	16.8313	17.2107	17.8979	15.4528	17.8411	18.1688	21.0054	18.2592	19.2006	18.1608	18.8244	18.4892	19.5498	17.1909
hsa-miR-146a-4373132		21.077	23.3924	23.2387	24.253	23.5457	19.9792	22.3133	22.9471	22.3723	20.3269	23.6941	23.306	24.857	21.7588	20.5737	26.3638	23.0437	25.0837	20.9418	28.7259	25.966	26.5193	25.5698	26.9603	23.4753	23.494	25.1697	25.498	22.9005	19.1498	22.083	23.7267	25.314	24.4295	24.9093	24.474	23.5585	25.5461	28.4178	22.5388
hsa-miR-146b-3p-4395472		28.9275	30.0432	29.5592	31.9071	40	27.1269	31.59	30.3151	28.7383	29.412	31.1489	30.6094	32.8771	30.6284	31.4938	40	32.1864	30.1907	30.0303	39.2905	32.6944	40	33.7441	33.0744	30.2683	29.3181	33.6082	30.7976	28.3356	27.3412	29.7219	29.748	30.9779	33.478	34.0925	37.7862	36.0145	31.2019	35.6422	30.5687
hsa-miR-146b-5p-4373178		21.9647	22.9264	24.3997	25.817	25.5829	20.7943	24.4278	24.0219	22.7084	21.9816	25.0072	24.4306	25.9239	22.2751	21.7013	27.1068	24.1695	24.594	21.8552	28.1109	26.073	25.4821	24.9814	27.6648	22.9406	23.8195	25.0052	25.1179	21.9379	20.2567	23.1131	24.5657	24.7688	24.5038	25.2623	24.9995	23.6606	25.638	27.4654	24.0441
hsa-miR-147b-4395373		40	40	40	40	40	35.7174	40	40	40	40	40	32.145	38.1352	40	40	40	40	40	40	40	33.1146	40	33.9831	36.7456	33.1862	40	29.5473	30.8073	33.426	40	30.3922	29.5703	40	32.7981	39.8681	40	40	38.1787	40	40
hsa-miR-148a-4373130		23.7529	24.1736	25.2859	27.6926	25.6065	23.1446	25.2647	23.8878	24.84	21.6028	28.5383	25.2123	29.0665	24.2824	24.1707	29.149	25.2504	27.6295	23.136	26.2855	29.2322	32.0613	30.3511	30.779	21.8921	25.1867	23.9606	23.7236	23.2687	22.0545	23.6785	25.4759	28.6931	26.4608	26.2451	26.6892	27.4985	27.1023	26.8595	25.6628
hsa-miR-148b-4373129		28.2983	29.2974	30.2413	31.9436	28.5192	27.8544	30.8023	31.1425	30.4678	27.5745	31.2499	30.979	33.4398	29.3485	30.6871	40	30.1209	33.6422	28.4772	31.2631	40	34.7479	40	40	28.2233	29.925	31.3037	30.1521	28.8107	28.2293	28.8575	31.7082	40	31.4406	31.0358	32.5399	32.1318	32.7279	34.672	30.1904
hsa-miR-149-4395366		22.3595	23.5567	23.5759	26.6554	23.9279	23.3708	24.752	22.3838	24.6075	21.0664	25.7701	24.6355	26.6158	22.2425	23.866	27.307	22.9413	27.2646	20.8544	24.7736	26.3805	24.9755	24.3759	25.8285	21.3836	23.185	23.2121	22.9641	23.7802	23.1077	22.3136	25.9812	29.699	24.4542	27.2745	24.9615	24.4941	25.8733	24.2421	22.8729
hsa-miR-150-4373127		19.6967	21.8134	20.7392	21.1483	20.9915	18.1881	20.7752	20.9373	19.7446	20.0459	22.8575	21.9777	22.2536	20.9032	21.3329	24.9563	22.4432	23.8065	20.6201	27.1769	25.3778	24.6456	23.8669	25.7369	23.445	21.2535	22.3181	22.9091	22.3874	18.4701	20.5279	22.5618	25.2583	22.5001	23.8034	23.1998	22.8797	24.7068	26.0242	20.0901
hsa-miR-152-4395170		22.6694	23.5443	23.0232	24.5459	23.0809	22.4799	24.0301	23.8525	23.7673	21.7485	25.6393	24.7376	25.013	22.9713	23.1701	26.6319	24.0294	26.1564	22.6581	29.0222	29.5525	29.7624	28.9489	30.9563	25.6092	24.9621	25.3437	26.6728	25.3277	22.7612	25.1232	26.5331	28.4385	26.3001	26.1359	26.0772	27.1038	27.9936	27.9948	26.235
hsa-miR-153-4373305		40	40	40	40	40	40	40	40	40	40	40	35.3134	40	40	40	40	40	40	40	40	40	40	40	34.3767	31.7978	40	34.8341	40	40	31.8801	40	33.9427	40	40	33.7954	40	40	40	40	32.1635
hsa-miR-154-4373270		33.6655	31.5451	32.5529	35.9675	39.1201	33.5874	37.2437	35.0371	33.2787	30.3139	40	38.4978	33.8563	37.7047	32.0408	40	40	38.6925	33.0436	40	40	40	40	40	38.4395	36.7157	40	40	40	31.1811	37.5988	40	40	40	40	40	40	40	40	40
hsa-miR-181a-4373117		24.6384	26.4056	26.0067	28.2309	25.1277	24.2487	26.6691	25.7112	26.3491	24.4666	29.615	27.9702	27.8671	26.005	25.9497	29.9455	26.4898	29.679	25.3153	29.747	31.9656	32.0794	29.9733	33.3865	26.5428	26.8046	27.0857	27.9319	27.2655	25.1741	26.2444	29.0712	31.0658	27.7164	28.5664	28.7424	28.8373	29.5844	30.2847	26.1321
hsa-miR-181c-4373115		29.0687	31.2941	30.7845	32.477	29.0044	29.2944	31.1287	30.508	30.158	28.9953	33.3339	31.7651	32.3287	30.4773	30.3613	37.1733	31.5914	33.304	29.9348	34.6067	40	37.4593	39.6476	39.0457	31.5911	31.0189	32.175	32.5181	32.9287	30.3518	31.0274	33.397	39.6502	34.264	33.268	33.241	36.2099	38.3955	34.9984	31.0965
hsa-miR-182-4395445		29.3117	30.8916	32.0874	40	31.7417	29.2713	31.8641	31.8399	32.8557	28.2326	40	31.8263	40	28.2825	29.7122	40	30.152	33.008	28.1538	29.0665	32.4669	31.6825	31.4569	34.4288	27.1015	30.2575	29.9114	30.5996	29.7498	27.5978	28.0936	31.6523	33.9696	29.3074	30.5691	33.2335	40	31.103	30.9538	28.0672
RNU48-4373383		19.679	22.0391	20.1499	23.089	21.1419	18.2951	21.0678	21.1404	20.9264	18.5236	22.1156	21.9526	25.1377	19.4268	21.46	25.9474	23.243	24.4927	19.7721	22.2539	22.176	22.3178	21.4917	23.9472	19.8503	20.3389	20.7412	20.3381	21.099	17.7937	19.1291	25.2232	28.8978	20.9767	26.6385	22.8878	23.3602	30.066	23.5668	19.3662
hsa-miR-183-4395380		29.9425	32.0492	34.5566	38.002	34.1564	30.6943	35.9113	32.942	32.5675	29.7133	40	32.2432	40	28.717	30.5255	36.6443	32.8507	34.6328	30.4522	30.4192	35.3337	40	33.123	35.1643	29.1021	33.4571	31.9853	32.7561	31.098	29.5924	29.2949	32.2522	34.0104	31.5326	31.2066	33.0593	33.6789	33.9151	32.9687	28.9403
hsa-miR-184-4373113		27.3386	27.5756	26.2284	32.1958	28.3163	28.6072	27.6018	26.4828	28.2104	25.273	28.532	30.0284	27.3014	28.3657	26.6496	30.2674	28.2376	40	26.381	40	40	31.6788	29.1841	40	28.3765	29.2189	28.8986	29.6532	29.7318	25.7951	40	40	40	32.6475	40	40	31.672	33.0193	40	29.9442
hsa-miR-185-4395382		27.8268	28.8846	29.0489	30.9878	28.6216	26.6106	32.2591	29.1273	29.2191	26.9912	30.6587	29.5685	34.9125	27.9013	28.0962	40	29.453	31.9798	26.8937	29.6929	33.7658	33.2861	33.0607	40	28.6161	29.8827	30.5735	31.319	28.598	26.7113	29.3351	28.5599	30.3066	31.0807	28.602	31.1964	29.7315	30.3192	30.9652	28.1552
hsa-miR-186-4395396		22.7947	24.2362	24.0421	25.3417	23.1445	22.9907	24.6902	23.738	24.4221	22.2781	23.9035	23.4733	24.7438	22.2628	22.9426	26.4954	23.6358	25.982	21.7256	25.5888	26.3874	26.9842	25.6611	28.2237	22.5267	23.501	23.8003	24.6205	23.8157	21.6836	23.0613	25.1856	27.9603	24.3475	24.8449	25.9437	25.0446	26.355	26.4022	23.8689
hsa-miR-187-4373307		25.6346	29.3779	27.0556	31.1297	26.9875	26.6885	29.2892	26.9933	27.127	30.4436	25.1775	29.4039	31.7427	28.7656	27.6127	28.626	28.8718	29.8353	26.8329	40	31.2291	29.1513	30.3425	31.4919	40	25.0563	29.4353	30.7414	33.0725	27.0296	35.1583	32.1632	40	30.429	33.725	30.0346	30.033	31.2226	40	31.4411
hsa-miR-188-3p-4395217		40	40	40	40	40	40	40	40	40	40	40	40	40	40	40	40	40	40	40	40	40	40	40	40	40	40	40	40	40	40	40	40	40	40	40	40	40	40	40	40
hsa-miR-190-4373110		31.5976	33.4341	33.5714	35.6079	32.0657	30.3356	30.597	30.7146	31.8782	28.9101	32.5331	30.959	33.9802	31.4236	40	32.4118	33.6932	40	31.0235	32.1348	34.3945	40	40	40	30.5893	33.0764	31.372	31.0303	31.6476	29.0735	29.9748	40	40	40	40	40	33.969	40	31.9055	31.6548
hsa-miR-191-4395410		20.8503	22.109	21.8222	23.5469	21.2531	20.1685	22.2905	21.8196	21.9633	19.6355	21.9214	21.249	22.9692	19.6498	20.2014	24.2139	21.1029	23.2005	19.2709	21.5583	24.6168	22.4609	22.8613	26.0045	19.303	21.3166	21.4258	21.4483	20.8098	18.5463	19.745	21.8604	22.9681	21.5395	20.7266	22.7225	21.5443	22.8613	23.5033	19.9378
hsa-miR-192-4373108		26.9732	28.6164	28.5451	31.0064	27.7563	26.6819	28.9574	28.324	28.42	25.6896	30.0104	29.1355	29.7147	27.997	27.0712	30.0777	28.2429	30.6039	26.531	28.7866	31.0043	34.0082	31.8781	32.9525	27.9257	29.0219	29.3865	30.7416	29.2093	26.7101	27.0932	27.9414	29.0173	30.9269	27.8309	30.5427	29.9199	30.0331	31.6293	27.9223
hsa-miR-193a-3p-4395361		29.1187	30.0137	30.7888	30.989	28.8054	28.4599	30.9049	29.2221	30.1835	27.7005	30.2557	29.1217	31.9971	27.9971	29.3686	31.9984	30.249	32.3973	27.5882	31.7558	31.2512	28.3866	30.0856	30.9799	27.9355	30.7548	30.7557	31.9528	29.9213	28.1877	28.4272	31.4647	40	31.9481	30.6988	31.3661	30.9472	33.0121	36.3095	29.5851
hsa-miR-193a-5p-4395392		23.5794	24.3603	24.4363	24.6566	23.3809	23.0258	25.1114	24.5505	24.8709	22.7841	25.1992	23.6478	26.9614	23.558	24.788	26.6577	25.1128	26.4406	23.3571	27.575	28.8236	28.1599	28.4648	29.7409	23.2276	23.7203	25.0179	25.1001	24.4148	23.3322	23.6211	24.7168	26.9918	27.0498	26.8459	26.9691	26.3867	25.677	26.3905	25.2539
hsa-miR-193b-4395478		20.5994	21.8405	21.2441	23.0532	20.875	20.3391	22.6101	21.3068	21.906	19.4046	22.0432	21.3013	23.0496	20.8944	21.7666	24.3248	22.1795	24.3151	20.2928	24.7554	25.1689	24.0152	23.5187	26.5524	21.2159	21.6526	22.5305	22.7647	21.8296	21.2559	21.7204	24.752	25.22	23.6789	23.3773	23.1439	24.4592	24.6872	22.958	22.5627
hsa-miR-194-4373106		27.2256	28.4016	28.6556	30.8984	27.2983	27.0573	29.2249	27.8834	28.1637	25.9616	30.5173	29.4624	31.043	27.5718	27.6913	30.6675	28.8066	30.0424	27.7492	28.7221	31.2554	40	31.9967	32.3775	27.8208	29.2399	29.7481	29.3063	28.5681	26.7598	26.9884	28.1183	30.0467	29.6247	28.5981	30.2435	31.8842	29.5155	32.7375	27.6616
hsa-miR-195-4373105		21.8115	23.2193	23.8245	24.0074	21.6123	20.6975	23.1963	22.4216	23.0825	20.2597	24.4556	22.4415	25.0047	20.7946	21.6104	26.1795	22.9387	25.1231	20.9767	25.6966	27.4401	28.7911	26.9006	27.8829	23.758	23.2506	23.951	24.8888	24.1582	21.5058	22.8341	24.6853	27.1251	25.2613	25.6701	25.9203	25.7569	26.6819	27.3573	24.0552
hsa-miR-196b-4395326		25.4861	27.2521	26.676	28.4197	26.2117	25.4368	27.1951	26.3818	26.5411	24.1224	27.569	26.4445	28.0273	24.5534	25.3281	30.0597	25.722	28.205	23.6416	27.3204	29.6813	28.8356	28.4963	31.1342	24.9847	26.7854	27.5023	27.8746	26.0663	24.3657	25.4027	28.7599	30.988	27.7817	27.9494	28.2103	27.6241	29.5292	29.5691	25.9771
hsa-miR-197-4373102		24.4938	25.6288	25.0214	25.4462	23.757	23.9534	25.5681	24.7209	25.3052	23.5174	25.5713	24.83	27.0506	23.9388	25.2151	27.5793	26.0925	27.0329	24.3872	26.6357	26.6886	25.8859	25.8696	27.5677	24.055	24.986	25.2712	24.6651	25.6242	23.5371	24.7751	26.1805	30.3121	26.0208	26.5884	27.5449	26.784	28.6716	27.2918	24.4016
hsa-miR-198-4395384		29.9137	30.4197	29.7144	34.9458	29.5852	29.3612	29.8363	30.1183	29.9747	30.0595	29.4897	30.6884	32.5107	29.9569	28.2998	29.0761	28.0695	30.4845	28.0871	32.524	30.4007	31.9965	33.1408	31.8156	28.4156	30.0219	28.8222	31.5066	30.0531	29.7983	28.363	29.431	31.1966	31.3242	31.2784	27.3113	30.6255	28.9865	29.5733	29.169
hsa-miR-199a-5p-4373272		26.8068	27.8726	27.5543	29.5441	26.813	26.9459	28.1185	28.2677	28.9442	26.5141	30.7399	28.7542	29.9547	27.3705	29.415	30.9665	29.222	30.3736	27.7736	40	40	40	40	37.1508	28.9306	28.6551	29.2781	30.8605	29.9611	27.4477	29.5363	30.3838	39.0159	32.4808	38.1036	32.5641	32.5159	31.8737	40	30.1674
hsa-miR-199a-3p-4395415		20.8498	22.595	22.3158	23.3986	21.2874	20.8556	22.6849	22.5264	22.457	20.7225	23.5702	22.3202	23.8757	20.6249	21.5546	25.1711	22.9571	23.6766	20.5987	28.9295	26.399	26.9523	26.075	26.5656	22.8639	22.6112	23.493	24.4932	23.2173	21.2076	22.5119	24.5189	26.4477	24.1748	24.9637	24.1398	25.0539	25.584	27.0132	23.1236
hsa-miR-199b-5p-4373100		27.9752	29.6352	29.1742	32.8367	28.3075	28.1149	29.5521	28.586	29.5992	27.7001	30.619	31.232	30.1669	29.0399	30.7646	33.6728	31.0193	33.1847	29.5208	40	35.2285	33.665	40	34.9447	29.6536	29.6533	30.8199	30.4902	30.2527	28.6099	28.5068	31.4095	33.1434	31.636	31.0255	31.491	34.0301	34.4924	40	32.1023
hsa-miR-200a-4378069		23.5395	24.8842	25.7245	32.042	29.327	23.0884	25.4449	25.0433	24.9709	22.2635	40	38.5932	36.7187	23.474	23.7202	37.0225	24.8793	29.3212	23.1139	23.9602	28.8323	29.5329	30.0993	29.9224	37.9331	26.8234	25.5607	30.2595	26.3553	23.3878	38.455	29.2059	25.8451	25.6786	35.0333	33.2031	25.5297	25.7009	27.829	23.8778
hsa-miR-200b-4395362		22.5373	24.2247	24.6724	27.1953	25.7344	21.7376	24.0401	23.7918	23.5593	21.0708	34.9851	25.2952	33.9713	21.5723	22.0311	29.2018	22.9816	26.2197	20.9285	23.1076	27.2787	27.5244	26.8551	27.2965	22.2239	23.677	23.0031	23.6332	23.3343	21.251	23.2323	25.6666	25.4822	23.9904	25.316	27.0979	25.2789	25.5516	25.0303	22.4565
hsa-miR-200c-4395411		20.7612	21.7581	22.7191	25.6035	23.7653	20.3983	22.5733	22.2101	21.7843	19.1899	29.9562	21.9072	31.2136	19.6544	20.5663	28.5038	21.0142	24.6125	19.5681	21.7072	23.5024	22.4037	22.9951	25.0265	18.8052	22.3918	20.8258	20.2524	19.3432	18.4325	19.6482	20.0942	22.6455	20.7221	20.5161	22.1141	20.9878	22.2622	22.9676	19.8355
hsa-miR-202-4395474		30.5835	36.4881	30.8951	34.842	31.6076	30.0514	30.6622	33.132	30.472	30.281	33.3353	30.2277	31.0511	33.4744	31.0907	37.7779	31.414	31.6989	30.7334	32.1902	40	40	40	37.7744	31.3842	31.3921	29.6232	36.4302	35.745	31.6182	28.9725	40	37.0555	36.102	40	39.2351	40	38.1853	30.9757	31.627
hsa-miR-203-4373095		23.2785	24.3684	24.9625	27.5961	26.607	23.1773	25.2068	25.0188	25.4178	23.2248	28.7618	28.0999	30.7771	24.059	24.5143	31.4813	25.7369	29.7652	23.9615	25.1314	27.8421	29.404	28.3227	29.1457	24.0334	25.8598	25.3959	24.798	24.5462	23.6808	23.7687	25.7879	27.2858	26.5215	27.3592	26.7668	28.27	28.2118	27.5479	24.9054
hsa-miR-204-4373094		22.4387	24.1074	23.5652	25.8894	22.7231	21.6597	23.2921	23.3227	23.3909	22.2916	25.128	24.3406	25.6309	21.9808	24.2444	26.1521	25.7286	27.219	23.1842	32.1273	26.587	27.4543	27.4614	27.7768	24.582	23.0548	23.9121	24.7135	25.977	22.2303	26.8152	29.4467	32.2405	27.0126	30.4577	27.4788	28.546	29.1444	28.9633	26.485
hsa-miR-205-4373093		19.8231	21.1948	21.1257	23.9212	22.8672	19.3229	21.1881	20.8539	20.2544	18.962	29.7569	29.3391	36.5416	22.0048	20.9911	26.4569	22.6936	30.1371	20.1893	28.8391	30.6708	33.2179	26.2429	25.8586	31.6692	21.2098	26.5207	30.3431	24.0742	40	40	25.8859	30.2056	40	32.166	40	27.9733	27.7088	27.5606	31.0436
hsa-miR-208b-4395401		40	40	40	40	40	40	40	40	40	40	40	35.0477	40	40	40	40	40	40	33.3889	40	40	40	40	40	35.5974	40	40	40	40	40	40	35.2714	40	40	40	40	40	40	40	40
hsa-miR-210-4373089		25.9831	28.6562	29.7541	28.7346	27.2346	26.4837	31.0155	29.2859	29.3392	25.6535	30.6863	27.8161	34.8169	22.5215	27.2248	32.1492	28.6247	35.2511	26.1055	29.7022	30.431	29.0025	30.984	32.3163	27.0868	31.6792	32.0075	31.1667	27.463	26.3787	25.4517	27.2974	29.5906	24.6708	28.0947	29.837	28.6542	29.293	28.7481	28.064
hsa-miR-214-4395417		21.8547	23.1181	22.1526	23.2956	21.6175	21.5623	22.9427	22.6698	22.7862	21.5668	23.205	22.0804	23.9761	21.4837	22.337	24.6507	22.8766	24.1152	21.7377	29.4468	25.3449	24.6932	24.6757	25.9662	23.3159	22.249	22.903	23.9497	23.0529	21.2212	23.4275	23.9751	25.9934	24.191	25.2233	23.9014	24.0283	25.0467	25.5508	22.5405
hsa-miR-215-4373084		29.6789	37.4109	35.9833	31.6259	31.9934	31.1848	31.1477	32.7555	31.5268	29.8389	36.6559	32.3755	35.53	30.9279	31.5314	35.8882	31.9699	38.3729	30.3447	33.3472	39.5633	37.3438	37.8132	37.9843	31.4357	30.75	30.605	32.2858	31.8284	29.7654	30.6382	32.7165	30.6792	30.0684	27.0305	25.9586	34.7911	32.2792	40	28.4409
hsa-miR-216a-4395331		40	40	40	33.9591	40	39.6913	40	40	40	40	38.3315	33.558	40	33.5753	33.3724	40	40	40	39.3662	40	40	40	40	40	40	40	40	40	40	40	40	40	40	40	40	35.5994	40	40	40	40
hsa-miR-216b-4395437		40	40	36.9894	40	40	31.924	35.2535	40	40	34.6743	40	40	40	32.0401	30.8063	40	40	40	37.5641	40	40	33.9279	40	40	40	40	40	40	40	40	40	40	40	40	40	40	40	40	40	39.1176
hsa-miR-217-4395448		40	40	40	40	40	32.6609	40	40	40	40	40	40	40	32.9986	31.7079	40	40	40	40	40	40	40	40	40	40	34.7726	40	40	40	40	40	40	40	32.7969	40	40	40	40	40	40
hsa-miR-218-4373081		22.6418	23.8185	23.6889	25.8764	23.8624	22.5056	24.4083	23.6113	23.9891	21.414	25.07	23.7528	26.016	23.2052	23.5343	27.1158	25.2715	26.2183	22.8734	30.0769	28.0635	28.0922	27.8453	28.5951	25.1221	25.401	25.7655	26.2516	25.5392	22.449	24.2822	27.0028	28.7065	27.3661	26.4231	26.9667	27.1409	27.1613	30.8026	25.9054
hsa-miR-219-5p-4373080		30.9596	35.2415	35.343	40	34.0911	37.6867	40	40	35.8541	33.873	34.5698	36.3676	40	40	35.351	40	40	40	40	40	40	40	40	40	32.5646	39.7691	39.4461	40	40	32.111	40	31.9529	40	40	40	40	40	40	40	40
hsa-miR-221-4373077		20.8403	22.1044	22.4501	24.9728	21.0737	21.6084	22.8018	22.176	22.5985	20.5354	22.7735	21.8994	23.0588	20.6064	21.789	25.0572	22.4926	26.3866	21.3215	31.8673	28.2467	29.1956	27.7449	28.4421	24.4063	21.5176	23.3953	24.5072	24.5091	21.2272	25.0959	26.2568	28.8108	25.8737	26.7909	26.4364	25.8252	27.1987	28.4893	25.2957
hsa-miR-222-4395387		17.4145	18.338	18.6983	21.0279	17.1934	17.5868	19.1378	18.3952	18.8846	16.8317	18.2141	17.4265	18.7375	16.2485	17.2554	20.4975	17.9446	21.7326	16.8138	25.8876	22.0831	21.5707	20.6514	22.974	19.8561	17.6234	19.8143	20.4455	20.021	16.9877	20.8433	20.6014	22.9731	20.5922	21.7233	21.0947	20.0274	21.8101	23.4514	20.2612
hsa-miR-223-4395406		20.7769	21.9652	22.2012	23.1408	22.4606	19.849	21.8945	21.5092	20.413	20.9859	22.1595	22.0467	23.7458	20.6247	20.9882	24.8547	22.0989	22.7462	20.361	26.0177	26.1946	27.9525	25.5371	27.4641	23.0498	21.267	23.4721	25.2791	22.758	20.3954	22.61	24.0941	25.6722	23.913	24.9563	24.0531	23.6682	25.4143	27.1529	20.9183
hsa-miR-224-4395210		24.3066	25.7432	25.6388	27.7032	24.1474	24.5205	25.4134	26.2651	25.9365	23.7014	25.9007	25.6356	27.6388	23.464	24.4484	27.8487	25.8942	27.4046	24.9875	32.9218	30.9746	31.8068	32.4097	32.1343	28.1391	24.6452	27.6565	28.2531	27.889	24.514	28.0526	28.8431	30.7488	28.4802	31.4741	29.29	29.5792	31.6597	30.8744	27.5387
hsa-miR-296-3p-4395212		31.9262	32.5249	38.3962	40	33.9003	35.0489	35.4246	40	40	40	40	32.5054	40	33.1271	40	40	35.461	40	40	40	40	40	40	40	33.6503	36.4518	40	40	32.646	35.6476	37.8934	40	40	40	40	40	40	40	35.4566	40
hsa-miR-296-5p-4373066		26.3913	28.7011	27.2196	28.4527	28.1784	26.6103	28.7318	27.6824	27.8629	25.8639	30.1516	28.9028	29.0999	28.1269	28.7408	31.4896	31.6894	32.2731	27.8662	34.4051	34.0723	40	33.9623	40	30.9439	29.9732	30.6873	29.7997	27.3849	28.8499	28.9052	31.7968	33.6511	32.0859	32.104	34.4578	33.1997	34.6199	34.3183	30.5518
hsa-miR-299-3p-4373189		40	40	40	40	40	40	37.1705	40	40	40	40	40	40	40	40	40	40	40	40	40	40	40	40	40	40	40	40	40	40	40	40	40	40	40	40	40	40	40	40	40
hsa-miR-299-5p-4373188		30.7177	32.0808	31.0519	35.8832	37.3496	32.6394	35.2598	37.6791	30.8927	32.1575	39.8424	40	40	33.3252	38.7916	35.5535	40	40	38.8081	40	40	40	40	40	40	40	40	40	32.3916	32.9272	40	32.7835	40	40	31.9605	40	40	34.7645	40	32.0824
hsa-miR-301a-4373064		26.9804	28.7489	28.4901	28.6317	27.3058	27.058	28.8433	27.9669	28.9588	26.6679	27.9919	27.7722	29.2017	26.4397	27.4116	30.5679	28.7716	30.3227	26.8785	30.0419	31.5972	31.2113	33.501	32.5111	29.1058	28.2331	29.9363	29.8152	29.75	26.937	27.9064	30.3991	33.0323	30.1199	29.507	31.2518	30.9187	30.5662	30.8044	28.4756
hsa-miR-301b-4395503		40	33.5884	33.3249	33.5624	33.9906	32.5804	40	40	40	32.7841	33.2347	40	40	31.4642	40	40	38.3843	40	40	33.3069	40	40	40	40	40	40	40	34.1533	32.4567	31.1134	30.1023	40	40	40	40	40	34.8887	40	40	40
hsa-miR-302a-4378070		40	40	40	40	40	40	40	40	35.6416	40	33.9529	40	40	40	40	40	40	40	40	40	40	40	40	40	40	40	40	40	40	32.9667	40	40	40	40	40	40	40	40	39.0641	40
ath-miR159a-4373390		40	40	40	40	40	40	40	40	40	40	40	40	40	40	40	40	40	40	40	40	40	40	40	40	40	40	40	40	40	40	40	40	40	40	40	40	40	40	40	40
hsa-miR-302b-4378071		40	34.6025	40	40	40	40	40	40	40	40	40	40	40	40	40	40	40	40	31.8136	40	40	40	40	40	40	40	40	38.6236	40	40	37.7584	40	40	40	34.1071	40	40	40	40	40
hsa-miR-302c-4378072		32.2977	40	40	40	40	40	40	40	40	32.1915	40	40	40	40	40	40	40	40	33.2808	40	40	40	40	40	40	32.4678	40	32.1276	40	40	40	40	40	40	40	33.5617	40	40	40	40
hsa-miR-320-4395388		21.0912	22.3506	21.7721	22.5332	21.1848	20.1725	22.0372	22.0239	21.6103	20.4453	22.1442	21.4409	23.3257	20.4504	21.548	23.6913	22.243	23.2793	20.8541	25.2289	25.3841	23.985	23.0882	26.1442	21.4579	21.3232	22.2313	22.9692	22.3702	21.3333	22.2042	24.6648	25.7855	23.3497	24.5314	23.704	24.2358	24.9886	23.6791	21.9478
hsa-miR-323-3p-4395338		29.9635	31.7451	30.036	31.7794	31.5596	29.4295	31.3432	30.7789	30.3459	29.3875	32.5585	31.8101	31.003	28.9482	30.2675	32.5809	33.5107	32.4809	29.5596	35.8494	33.0554	36.3635	35.6942	34.3312	31.218	31.0857	33.7326	32.349	30.8668	28.9274	32.1083	32.4209	33.7936	32.4868	32.6531	33.5597	32.2595	34.6276	32.5777	30.8644
hsa-miR-324-3p-4395272		24.6891	25.8847	25.3107	27.1285	24.5999	24.3238	26.1286	25.7456	25.8575	23.8116	26.8165	25.6381	26.8152	24.5856	24.8181	28.6222	25.4272	27.8443	24.0168	27.9138	28.9759	28.8572	27.3633	30.2014	24.9341	25.9748	25.9824	26.3131	25.8429	24.2728	24.9362	26.4124	28.9666	26.8253	26.7977	26.97	27.9418	28.0583	27.8378	26.0768
hsa-miR-324-5p-4373052		23.5136	24.5155	24.6242	25.7454	23.3776	23.5064	25.2348	24.8744	24.5801	22.9087	26.7164	25.4957	26.5894	23.9932	24.3809	27.8739	25.2972	27.4383	24.0162	26.6449	28.633	32.1101	30.0826	28.3937	24.2284	25.6982	25.5203	26.0522	25.2477	23.6154	24.1325	25.5422	28.2464	26.8474	25.3108	26.6629	26.9144	27.1455	28.1113	25.7401
hsa-miR-326-4373050		32.5856	36.0805	32.8866	37.3186	33.4714	34.5708	36.7482	35.485	35.181	31.6153	38.9142	35.699	38.7717	34.2351	37.8323	34.2664	33.1253	40	33.2822	34.1548	40	40	40	40	33.7874	38.2188	35.5893	40	36.1608	35.1473	40	36.6672	40	40	40	40	40	40	40	34.9682
hsa-miR-328-4373049		21.9665	22.8367	22.0655	23.161	21.8416	21.8829	23.187	22.7994	22.8391	21.161	23.9861	22.6973	24.2141	22.1163	23.9295	25.3523	24.2464	26.3571	22.9625	27.0558	27.7298	28.5341	28.9806	27.8459	23.6782	22.6157	23.2629	23.1135	23.9035	22.0748	22.9797	25.863	29.7835	24.9854	27.8511	25.9835	26.9181	28.4032	24.8712	24.2447
hsa-miR-329-4373191		34.1165	33.1236	32.4733	35.1737	35.5621	32.2006	34.5834	34.2972	40	34.808	34.6047	34.334	40	32.8004	33.8766	40	33.4462	40	33.2686	40	40	36.3953	40	40	40	33.6865	40	35.2782	35.6134	30.971	40	40	40	40	40	40	40	40	40	35.3083
hsa-miR-330-3p-4373047		29.8691	33.2445	31.6579	32.6082	30.0365	30.1653	32.6577	32.4612	33.0476	30.4885	32.2258	31.825	33.625	31.1689	31.8295	35.1093	33.1645	33.9218	30.8819	36.5326	34.5059	34.6938	33.2869	34.5573	32.0155	31.1269	32.8707	33.0651	30.8756	29.4314	32.108	34.4053	34.38	33.195	31.4534	32.2012	31.9865	32.3962	35.8379	30.195
hsa-miR-330-5p-4395341		35.5356	35.5181	34.2286	40	40	40	38.626	37.1818	40	38.791	33.8601	40	40	32.2224	40	40	40	40	40	40	40	40	40	40	40	40	40	40	40	40	40	35.1012	40	40	40	40	40	40	40	40
hsa-miR-331-3p-4373046		21.4385	22.9628	22.2208	23.5804	21.4965	20.6023	23.2091	22.9575	22.9537	20.8788	23.3864	22.5268	24.9489	21.6935	22.8604	25.5137	23.9539	25.3928	22.0471	25.2245	26.7313	25.2966	25.0684	28.7194	23.0874	22.635	23.3772	23.4038	23.0708	21.0228	21.7679	23.7127	25.316	23.2492	24.079	24.5657	24.8227	24.4764	24.6611	22.1357
hsa-miR-331-5p-4395344		30.4299	31.8294	31.916	33.5182	29.8644	29.2651	31.6632	30.1773	32.4769	29.3094	32.2033	31.2689	32.9112	29.3649	28.746	33.8925	29.5826	34.976	28.2778	32.9093	33.0354	40	34.3429	40	31.4801	31.6071	30.983	32.5247	31.2544	29.506	29.6398	31.4148	32.785	30.751	36.0852	32.5605	32.1089	31.35	33.0979	29.8435
hsa-miR-335-4373045		25.3187	26.6023	28.2631	31.5283	27.0056	25.9889	27.7406	26.7498	27.1473	24.0978	32.5606	29.4195	29.8612	27.4264	26.5513	32.5783	28.9124	31.3133	25.3749	29.852	32.8983	40	32.4799	35.1951	27.6112	27.6563	28.5352	30.3624	28.8763	26.3147	27.6553	30.027	32.1786	30.9934	29.8412	31.9453	32.6085	31.5406	31.1358	28.6647
hsa-miR-337-5p-4395267		29.3853	30.6989	30.8022	30.3952	29.905	29.3819	30.0156	31.0055	29.7983	27.9974	33.2234	30.5802	32.9224	29.3668	28.7728	35.6545	30.4639	36.368	27.8641	40	34.2983	33.0138	32.7158	40	30.3745	29.7944	29.9609	31.0201	31.6214	27.6348	30.4442	31.5249	32.0265	32.2718	31.8578	29.9817	31.0204	33.0561	40	30.0432
hsa-miR-338-3p-4395363		30.135	29.8988	31.4039	31.095	29.0955	29.1663	34.3527	31.3337	30.6479	28.4736	32.3889	29.8739	40	29.2114	29.9883	35.5341	30.4487	31.4039	30.6542	37.6025	34.5576	40	40	40	31.4272	31.9487	35.2231	32.653	34.4596	30.7771	32.255	33.3018	40	40	40	40	33.9257	40	36.2684	31.2986
hsa-miR-339-3p-4395295		26.5295	27.6673	27.3447	29.2261	26.5918	25.7004	28.2184	27.5607	27.9961	25.3531	27.4203	27.1172	28.5705	25.7892	26.4928	29.658	28.2542	29.8818	25.6159	30.0053	30.1143	31.0806	29.7686	33.3135	27.6642	27.8442	28.7071	28.3078	28.2207	25.8208	27.6105	28.3495	30.8439	28.3604	29.2065	29.2477	28.4808	28.9164	30.4178	26.9379
hsa-miR-339-5p-4395368		27.0161	29.2166	28.1842	31.6383	28.4518	26.1954	30.2164	29.3654	30.1965	25.737	30.0191	31.2152	36.8023	28.0573	29.6849	34.7063	31.2604	37.0437	27.1022	35.9394	33.0589	40	39.6242	36.465	30.7113	31.7435	33.1561	30.3835	28.8322	25.7524	28.301	29.1785	32.6187	30.4352	29.7619	31.053	30.6836	32.974	39.621	27.8035
hsa-miR-340-4395369		26.6349	28.0662	27.727	29.0963	26.4732	26.2944	28.5238	27.6277	27.8909	25.274	29.0418	26.8645	27.7398	25.486	26.7455	31.1937	27.8871	29.8687	26.6359	29.3168	30.6397	32.5474	31.5443	35.0363	26.7218	27.8706	28.1433	28.2064	27.3621	26.435	27.9491	29.0029	31.9557	29.2	28.6923	31.6392	31.9534	31.1476	33.4462	28.5089
has-miR-155-4395459		34.9133	40	37.7221	40	37.4084	40	40	40	40	34.8027	40	40	40	39.7696	40	40	40	40	36.8	38.7912	40	40	40	34.3393	33.733	40	39.0405	34.8769	40	40	36.2423	33.8921	40	40	40	40	40	40	39.4671	40
hsa-let-7b-4395446		19.09	20.5067	19.9632	21.4555	19.583	18.9746	20.5633	20.4575	20.0949	18.7332	21.2677	19.7624	21.1853	18.2745	19.6154	22.4373	19.8632	22.5591	18.89	21.1631	24.0369	22.2393	21.6093	23.3189	18.1532	19.8059	20.0383	20.4921	19.4392	18.688	19.0526	20.6735	23.1651	21.1713	22.3945	21.3219	21.3379	21.8355	21.867	19.592
hsa-miR-342-3p-4395371		21.8942	23.5661	22.7895	23.9246	22.3563	20.6153	23.7919	22.9132	22.9957	21.4952	22.7248	22.2271	24.0293	20.6505	21.9236	24.7851	22.4208	24.4277	20.7159	23.9682	23.1447	22.3524	21.929	23.0899	21.7558	22.2294	22.7957	22.87	22.5382	20.4334	21.3867	22.1769	24.2444	22.8808	22.9227	23.3344	22.6674	23.5048	24.1449	21.3298
hsa-miR-342-5p-4395258		29.8414	34.6557	31.569	34.3784	32.5952	29.1765	34.2943	32.1658	31.2638	31.1839	33.2374	31.5678	35.546	28.6976	30.443	38.0789	31.6535	35.5995	30.4483	36.8166	36.3178	37.1113	39.2691	36.5117	31.7573	32.6823	31.8413	34.6039	31.8311	29.0201	35.0739	32.0874	33.6691	39.3872	30.9432	37.8201	33.5386	32.4625	40	30.4062
hsa-miR-345-4395297		24.0991	25.1745	24.6951	26.6231	24.8282	23.6548	25.7187	24.8998	25.3727	22.8215	26.1443	25.6021	26.5125	24.1571	24.6141	27.5071	25.2032	27.2397	23.5294	26.4749	28.4589	29.2861	27.7738	29.1152	23.3905	25.3179	25.4358	25.5396	25.491	23.0009	23.9658	26.0026	26.9534	26.4546	25.3936	26.5995	25.9601	26.4762	26.6758	24.1949
hsa-miR-361-5p-4373035		24.7982	25.9726	25.9029	27.3714	25.0842	24.7384	26.705	25.8695	25.6618	24.7041	28.0546	25.613	27.9315	25.5176	25.7859	28.5333	26.8209	28.2406	25.3127	27.7749	31.9543	31.8441	37.1872	32.7437	25.5794	25.8478	25.9328	26.859	26.5439	25.2093	25.7465	27.0538	30.105	28.1657	27.4092	28.5429	28.4991	29.013	29.8519	26.6872
hsa-miR-362-3p-4395228		28.136	30.6031	30.2606	32.4027	29.7039	29.6524	30.9158	29.2356	29.4672	28.2082	32.5906	31.1788	32.4606	30.2166	29.0396	40	31.1508	32.3161	29.2422	32.1955	40	40	40	40	30.8807	31.1083	29.6257	30.4882	30.8706	29.4132	30.0273	30.8174	32.8263	33.41	40	40	40	40	40	32.8947
hsa-miR-362-5p-4378092		26.9723	30.3967	30.3774	30.7509	27.9358	27.2963	28.4873	28.3965	27.9418	26.6894	28.1613	27.8071	31.0199	27.3683	27.622	30.9644	27.9735	31.3845	26.5726	29.7834	31.3779	40	30.366	31.9578	28.1788	28.8114	28.3988	28.8892	28.7694	27.0799	28.1005	29.9725	33.507	29.8848	31.5385	32.0412	30.2392	33.5899	32.0875	28.4538
hsa-miR-363-4378090		26.2379	26.0346	28.2289	32.4003	28.17	25.3745	28.3038	26.8716	27.2303	23.7394	40	30.829	31.834	27.4525	26.9532	33.8201	27.8851	29.9586	26.0526	30.8632	28.8596	40	30.7329	30.1766	25.9801	28.5106	27.4075	27.5813	26.9936	25.4202	25.3453	30.5576	29.0165	30.4597	28.664	32.3113	30.6389	29.0786	31.9768	30.2491
hsa-miR-365-4373194		21.8923	23.6857	23.1511	24.2306	22.2634	21.972	24.5995	23.2096	23.526	21.422	24.0997	22.5403	24.6509	22.1917	23.8453	25.9016	24.8841	26.485	22.5116	27.3161	27.1683	27.9443	27.4868	27.0697	22.6401	22.5859	24.23	24.5133	23.9306	22.0738	22.6636	24.1349	27.2046	26.0815	25.2162	25.6316	26.6078	26.2446	26.02	25.4356
hsa-miR-367-4373034		40	40	40	40	35.6348	40	40	39.9842	40	40	40	40	40	33.2403	40	40	40	40	39.3699	40	40	40	40	40	40	40	40	40	39.3469	40	40	40	40	40	40	40	40	40	40	40
hsa-miR-369-3p-4373032		40	40	40	32.695	40	32.3683	32.5599	40	40	31.9614	40	40	40	32.8588	40	40	40	40	40	40	40	40	40	40	40	40	40	40	40	40	32.932	40	40	40	40	40	40	40	40	40
hsa-miR-369-5p-4373195		32.3107	34.284	31.9431	40	32.3335	32.7786	40	34.391	40	30.4998	40	33.3442	40	32.1949	40	40	40	33.3334	32.7689	40	40	40	32.9596	40	33.3079	35.7712	31.7952	33.1814	33.4188	31.8652	40	40	40	40	40	40	32.9416	40	40	40
hsa-miR-370-4395386		28.9584	31.999	29.7302	37.9148	32.5509	29.0066	31.893	32.3795	30.3664	27.1364	31.7433	31.9295	36.4037	28.6657	29.4572	38.7712	32.6343	39.6504	29.1338	40	38.612	31.3475	30.3632	40	35.6297	34.6285	36.4434	34.948	31.3654	26.8695	30.7668	30.5597	32.4971	32.2522	30.4491	33.4562	30.5041	30.8827	40	30.9012
hsa-miR-371-3p-4395235		40	40	40	40	40	40	40	40	40	40	40	40	40	40	40	40	40	40	40	40	40	40	40	40	40	40	40	40	40	40	40	40	40	40	40	40	40	40	40	40
hsa-miR-372-4373029		32.7996	37.8554	32.9141	38.2346	32.3624	35.0865	36.1478	33.7577	37.5215	36.898	40	33.2393	36.6223	38.4101	32.8802	39.003	39.0125	40	40	39.5511	40	40	40	40	36.4926	32.4555	37.5305	34.6691	38.0174	32.6105	35.1245	40	40	40	33.4397	40	34.0368	40	33.9126	33.5807
hsa-miR-373-4378073		40	34.1976	32.7762	40	40	40	40	40	40	40	40	34.0128	40	40	40	40	40	40	33.372	40	40	40	40	40	40	40	40	40	40	32.6769	35.5839	40	40	40	40	34.4515	40	40	33.6683	40
hsa-miR-374a-4373028		24.0666	25.312	25.942	26.5901	23.9222	23.72	25.8927	24.6049	25.2278	22.8836	25.8117	24.827	26.6086	22.9756	23.8782	27.8617	24.7811	26.7517	22.7985	26.7763	29.6223	29.0821	29.1208	30.3772	24.1249	25.2676	25.5634	25.5843	24.9789	23.5228	24.5237	28.3824	30.7808	26.6239	27.2225	27.53	28.4915	29.3809	28.854	26.1529
hsa-miR-374b-4381045		23.3561	25.1631	25.5429	25.732	23.0579	22.6476	25.2293	23.8221	24.7549	21.8653	25.0183	23.4837	25.589	22.0655	23.0958	26.7771	24.0041	26.0608	21.9799	25.8186	28.1799	27.9166	27.7592	29.932	23.2267	24.1827	24.7334	25.0079	24.5288	22.8664	24.1546	27.7388	29.7667	25.6784	28.02	27.3325	28.5859	29.1541	28.1078	25.0957
hsa-miR-375-4373027		19.1791	19.4388	19.6575	24.7287	21.9306	19.7644	21.0173	19.6872	20.1471	16.9486	27.882	20.5255	30.5774	19.1534	20.5608	25.5932	20.393	23.0237	19.0209	19.4206	20.4163	23.2738	21.7428	21.4766	17.1169	21.0645	19.1473	18.4668	18.3517	17.1513	20.157	18.3698	23.0217	20.0692	20.0206	20.3595	20.9496	20.5899	20.5711	18.4261
hsa-miR-376a-4373026		27.5015	28.4766	28.856	31.4183	29.0179	27.2678	28.8272	28.3502	28.35	25.9723	29.8915	28.2126	29.7414	27.7261	27.5348	30.7611	29.3121	31.0217	26.771	33.6679	32.7813	31.7573	33.0703	36.9817	29.0471	29.0103	30.113	31.0451	30.9091	27.9913	29.6033	30.7392	32.5174	31.5274	30.5989	30.4665	29.9807	33.2615	31.9714	29.4157
hsa-miR-376b-4373196		33.414	40	40	40	32.2973	40	40	33.7144	40	40	40	40	40	40	40	40	40	40	40	40	40	40	40	40	40	40	40	40	40	40	36.1856	40	40	40	40	40	40	40	40	40
hsa-miR-377-4373025		40	40	34.253	40	37.0224	40	40	40	34.5772	39.6915	40	40	40	40	32.3163	40	40	40	40	40	40	40	40	40	40	40	40	40	40	40	34.6282	40	40	40	40	40	40	40	40	40
hsa-miR-379-4373349		26.6159	28.4133	27.8179	30.4349	30.4424	27.0658	28.1092	28.4385	28.5967	26.0998	30.7018	28.6497	40	26.9445	27.4083	33.4369	28.7389	31.7071	27.19	40	32.4196	31.2033	33.6351	40	29.3193	29.0716	29.0628	31.6233	28.5201	26.5042	29.6852	31.4741	32.5131	30.4794	30.691	30.9814	28.7456	31.5708	40	29.12
hsa-miR-380-4373022		40	40	40	40	40	40	40	40	40	40	40	40	40	40	40	40	40	40	40	40	40	40	40	40	40	40	40	40	40	40	40	40	40	40	40	40	40	40	40	40
hsa-miR-381-4373020		32.3737	31.8431	29.6429	31.8598	29.7037	29.8621	30.5562	29.4331	29.9514	29.2806	32.9853	31.8345	40	30.9184	31.1813	33.0659	31.2253	32.8012	30.6695	32.9964	40	40	40	40	31.9722	30.2956	30.7193	30.3125	31.7862	30.3886	29.626	40	40	32.3971	40	40	40	32.9803	39.7964	40
hsa-miR-382-4373019		26.6084	29.7498	27.3712	30.571	29.6089	25.3117	28.6336	27.4411	27.5376	25.6834	30.4801	27.256	33.4943	27.0836	27.0899	32.6172	29.1901	31.2747	26.5697	36.8773	33.5721	33.5617	36.4888	32.3955	28.872	30.4162	29.9252	35.2207	27.189	25.3211	29.7187	27.8866	30.6413	31.0616	27.0185	28.3252	28.4113	29.757	40	27.1034
hsa-miR-383-4373018		30.4325	36.239	27.1583	29.2677	26.2514	29.7014	29.3273	32.8614	28.2597	38.9513	30.3721	26.9157	37.1288	26.7795	34.9612	29.7824	31.0209	29.1207	29.083	36.2484	31.1239	40	40	40	33.5026	29.1142	26.6836	36.3653	30.8475	28.597	29.646	31.5132	40	29.6787	30.3132	30.3905	31.081	30.4454	31.0637	29.1134
hsa-miR-409-5p-4395442		33.3636	32.9357	34.1774	40	34.1461	33.7342	40	38.7761	32.7608	30.3948	40	30.8299	40	31.9026	31.4994	40	33.8393	40	40	40	40	40	40	34.1069	34.9457	35.0701	32.9397	40	31.0645	30.4223	31.3871	36.2171	40	40	32.6929	40	40	38.2449	40	33.5562
hsa-miR-410-4378093		29.5712	31.8414	31.1685	32.1626	30.2716	29.0188	30.9905	30.9618	29.8345	28.5689	31.1048	29.9553	33.452	29.5086	30.0734	34.9955	31.8129	32.7447	29.3549	34.6102	36.6262	33.6671	40	40	31.4157	30.9377	32.6196	36.0879	30.8371	29.5014	31.1379	32.91	40	32.3433	31.9212	33.3718	32.7729	32.6603	34.8997	30.4406
hsa-miR-411-4381013		27.2569	28.9667	28.6299	30.7086	29.3489	26.7836	28.6291	28.3758	27.9682	26.1688	29.5404	28.3567	30.9369	27.3512	27.8931	40	29.3704	30.35	27.5502	40	33.1743	40	31.727	34.3124	28.837	29.3209	29.8084	32.0424	29.7142	27.7616	28.7811	32.1109	32.3397	31.4859	31.4265	31.8867	32.5627	40	40	30.4097
hsa-miR-422a-4395408		29.8509	30.5535	31.1113	31.4234	28.6353	29.3292	32.4645	29.7506	30.0895	28.7493	30.9156	28.8462	32.0252	29.5646	30.0318	37.3227	31.0952	33.6547	29.7329	33.0752	38.2321	40	40	40	30.3867	28.922	30.3809	32.4676	30.5755	30.4803	30.2244	39.138	40	40	37.4246	40	40	40	31.1309	31.7353
hsa-miR-423-5p-4395451		26.4519	27.5144	26.9166	27.8143	26.1318	25.9738	27.7579	27.1322	27.1795	26.2603	28.702	27.3998	28.6833	27.3292	27.5417	29.3856	29.1453	29.9183	26.9405	28.4452	31.1067	30.5102	30.8965	31.4341	26.1287	27.2571	27.3048	27.2862	27.1264	25.7278	26.2071	27.9669	30.4782	29.2552	30.3223	28.1579	29.2925	29.9973	29.7585	28.1607
hsa-miR-424-4373201		28.646	31.4107	32.1733	40	30.444	29.2967	31.0735	30.613	32.2383	31.0477	40	31.7351	40	30.4054	30.9732	40	32.0804	32.7778	29.5362	40	39.7885	40	40	40	32.1801	30.4632	40	33.236	32.1146	30.6276	32.853	40	40	33.3401	40	40	33.1932	40	40	32.9479
hsa-miR-425-4380926		27.1505	29.1091	28.5621	31.8472	27.9908	26.0217	30.4189	29.7056	28.8993	26.4313	28.7655	27.5937	31.5616	25.8191	27.4999	30.9814	27.5686	32.8228	26.8011	28.758	31.8919	30.1725	29.2594	32.7568	27.155	31.0649	30.8424	30.6017	27.7164	25.2123	26.9262	28.7072	29.013	30.5433	27.3587	29.1939	29.347	30.1251	33.5615	26.7125
hsa-miR-429-4373203		27.7345	29.2637	29.5015	32.6635	33.2864	27.1084	29.3003	28.8987	28.7864	25.5783	33.9891	34.6832	40	26.3925	26.5524	40	28.5147	29.9574	25.5555	27.6669	34.4197	40	32.8458	33.2727	40	29.5398	28.9726	31.5522	31.3921	27.5542	40	40	31.277	28.8255	40	40	32.2823	32.4747	31.1765	28.2756
hsa-miR-431-4395173		40	40	40	40	40	40	40	40	40	40	40	40	40	40	40	40	40	40	40	40	40	40	40	40	40	40	40	40	40	40	40	40	40	40	40	40	40	40	40	40
hsa-miR-433-4373205		27.5757	29.9685	29.1276	28.8142	30.0491	28.3709	30.2651	30.7841	29.4364	27.2191	29.5096	29.3638	40	26.7338	30.0121	35.0189	37.665	29.9888	28.9404	40	31.0566	30.6467	32.023	33.7661	31.6447	28.6891	30.8059	34.13	30.4855	26.6312	29.5019	29.9423	30.8157	28.6171	29.4859	31.4246	29.9357	30.4517	38.0624	27.9642
hsa-miR-449a-4373207		40	40	34.7988	40	40	38.824	40	34.2494	40	36.2281	36.0007	33.2233	40	29.8558	40	40	32.4926	40	33.5562	40	40	40	40	40	28.4028	40	40	40	39.9846	40	29.0178	38.9967	35.7996	28.0893	30.6218	30.7655	40	40	28.343	39.9506
hsa-miR-449b-4381011		40	40	40	40	40	32.8047	40	40	40	35.1986	40	40	40	30.5521	40	40	31.9095	40	40	40	40	40	40	40	28.3691	39.7364	40	40	40	40	29.8218	33.9824	40	29.968	34.5927	40	39.5834	40	29.7254	34.8616
hsa-miR-450a-4395414		30.6571	40	32.5913	40	30.8963	32.3088	34.2635	33.0607	33.1587	33.6117	40	33.0684	31.3937	31.1943	30.9417	40	31.2844	40	29.4842	33.0727	40	40	40	40	32.0655	40	33.6711	40	39.2369	32.9577	33.2165	40	40	40	36.4831	31.6488	40	40	40	38.5017
hsa-miR-450b-3p-4395319		40	40	40	40	40	34.7003	40	40	33.1904	40	40	38.8853	40	40	40	40	40	40	40	40	40	40	40	40	40	40	40	40	40	40	40	40	40	40	40	40	40	40	40	37.7107
hsa-miR-450b-5p-4395318		40	40	40	40	40	40	40	40	40	40	40	40	40	40	40	40	40	40	39.6124	40	40	40	40	40	40	40	40	40	40	40	40	40	40	40	40	40	40	40	40	40
hsa-miR-451-4373360		26.282	27.9432	26.5762	27.2861	25.2276	24.1585	26.1405	24.315	25.8329	24.906	29.2124	25.0999	30.2464	27.3746	25.6815	28.1596	27.4324	29.8456	25.1675	30.2592	31.99	40	30.0363	29.6474	26.5605	27.1059	26.2513	30.4163	27.4846	26.8374	27.7555	28.9921	32.3269	29.116	27.3507	29.2862	30.8661	32.5772	30.2104	24.4904
hsa-miR-452-4395440		28.4486	30.5442	28.7804	31.8908	29.328	28.4865	31.5187	29.9869	29.727	27.894	30.2976	30.8339	31.9712	27.7725	28.6176	31.4278	31.0838	31.9776	27.8055	39.3736	34.4599	32.9843	34.3748	35.7622	31.3101	29.9871	34.1378	40	33.3073	28.4429	30.5092	30.7859	35.1721	32.0652	34.5475	31.9857	33.1509	32.0632	40	30.6558
hsa-miR-453-4395429		40	40	40	40	40	37.5309	40	40	33.532	40	40	40	40	40	40	40	40	40	40	40	40	40	40	40	40	40	40	40	40	40	40	40	40	40	40	40	40	40	40	40
hsa-miR-454-4395434		25.3945	26.7131	26.6364	27.4361	25.4665	24.6394	27.2582	26.3296	26.7538	24.6433	26.2938	25.5066	28.2412	23.7224	24.5225	29.196	26.0814	27.8267	23.7098	28.0449	29.1509	27.6671	28.0099	30.5162	25.231	25.9662	26.5143	27.7177	26.3012	23.9439	25.2074	28.02	29.0643	26.5398	27.034	27.7997	27.5465	28.8414	28.9288	25.616
hsa-miR-455-3p-4395355		24.6994	26.3251	26.3274	27.7233	24.839	25.022	26.1999	26.1327	26.8559	24.036	28.0035	28.379	28.5521	25.9804	26.1055	30.4751	27.3385	32.8875	25.1509	40	34.846	40	36.034	40	28.4142	26.7252	27.9012	28.3531	29.4489	25.5789	27.566	30.4289	31.4665	32.4088	31.0922	32.8573	31.7193	31.5175	32.3495	31.0884
hsa-miR-455-5p-4378098		26.7873	28.3013	28.3921	29.6772	26.9711	27.1212	27.6852	27.6126	28.3557	25.8874	29.6423	28.8058	29.4489	27.2165	26.9131	30.9768	28.4958	32.7304	26.073	34.2659	35.9215	35.4289	33.5851	40	29.2239	28.6186	30.234	31.7299	29.9927	27.2434	28.5603	32.8279	40	30.8722	31.4487	32.8724	33.4453	40	40	31.1813
hsa-miR-483-5p-4395449		27.4551	28.1671	27.4341	28.9348	28.5109	27.0598	27.6984	27.3098	27.6754	26.6409	28.729	28.1776	28.6033	27.7051	27.3597	27.8481	28.3271	27.8022	27.5901	28.1932	31.668	29.1448	28.8914	32.9636	27.9377	26.8543	27.053	27.9211	28.6764	27.8359	26.4019	40	32.6544	30.7069	32.539	29.2898	30.6694	30.5438	26.8103	27.9525
hsa-miR-484-4381032		21.6892	23.0688	22.8045	23.981	22.2817	21.0285	23.5874	22.6276	22.865	20.7528	22.7658	21.7639	23.9563	20.0254	21.8837	24.501	22.3407	24.0694	20.6496	23.6255	24.6758	24.052	24.1216	25.9784	20.9795	22.5132	22.3756	22.4315	21.376	19.9935	20.9722	21.9927	25.1455	22.8161	22.5079	23.3343	23.2239	23.8448	24.0448	21.9097
hsa-miR-485-3p-4378095		28.4314	29.7345	29.5686	30.3326	30.3748	29.2685	29.9069	30.577	29.7677	27.8186	30.4248	29.1546	30.1848	28.6928	29.2401	33.3393	34.2925	32.5547	29.4312	35.4067	40	32.5059	40	33.463	30.0367	30.9385	30.0508	32.2099	30.4519	28.2347	29.8261	40	40	31.0425	40	33.1355	40	32.9255	34.6534	29.28
hsa-miR-485-5p-4373212		40	40	40	40	40	40	40	40	40	40	40	40	40	40	40	40	40	40	40	40	40	40	40	40	40	40	40	40	40	40	40	40	40	40	40	40	40	40	40	40
hsa-miR-486-3p-4395204		40	37.7209	40	35.3385	40	33.7941	40	35.2675	40	34.2497	40	40	40	32.8258	35.1285	40	40	40	40	40	35.0606	33.4299	34.5988	40	36.12	40	36.4092	40	34.9848	36.17	34.562	40	40	40	40	36.8944	40	35.5845	37.2584	32.7341
hsa-miR-486-5p-4378096		30.994	34.3757	31.412	31.4507	30.0038	29.1008	32.2923	28.9567	29.8015	29.8577	32.0214	29.4256	34.865	31.4301	30.9887	32.1398	31.0089	34.4104	30.6234	40	32.0989	30.8153	30.4309	30.265	34.034	32.4361	30.7991	38.7429	31.843	30.6926	32.9385	31.5249	34.6757	31.6897	31.511	31.6178	37.1144	37.1538	40	26.3458
hsa-miR-487a-4378097		32.8675	36.5096	34.7752	40	33.5335	31.2454	34.1358	32.8585	40	32.3854	35.2386	34.2105	33.025	32.1536	32.3931	32.9678	30.1077	36.5646	31.4137	35.8558	40	40	40	40	30.3313	32.643	32.148	33.5679	33.4131	34.0051	28.4486	35.2728	37.3298	40	37.3767	36.9487	40	40	35.3103	36.9295
hsa-miR-487b-4378102		29.0324	30.1732	30.5953	36.7202	30.524	28.2052	29.4438	30.1307	29.8029	27.7925	31.3657	29.2843	31.5025	28.4587	28.6411	32.1204	31.1529	32.9861	28.2988	40	33.7907	32.5442	34.744	34.7825	30.4413	30.4114	30.9633	33.795	30.5985	28.4184	29.0675	32.3567	40	32.3285	33.3151	31.904	34.0779	33.0293	34.4008	30.5469
hsa-miR-488-4395468		40	38.7558	40	40	40	30.6733	40	40	40	40	40	32.8847	40	31.7085	34.1979	40	32.0153	40	40	40	40	40	40	40	40	40	33.2284	40	40	40	40	40	40	40	40	40	40	40	40	40
hsa-miR-489-4395469		30.7826	32.0225	31.5097	33.1377	31.3568	29.9316	32.976	31.5881	31.1477	28.4216	30.5849	31.853	31.5375	28.8465	28.7386	32.9331	31.4463	32.1077	27.3662	34.2469	40	32.9259	32.2433	40	29.3843	31.0123	30.7702	31.4724	31.4403	28.7041	30.3928	31.2949	32.4771	32.0372	32.6506	32.632	30.369	32.957	39.3961	30.2093
hsa-miR-490-3p-4373215		28.7564	33.2747	29.5617	36.6216	26.1992	29.6739	32.3569	32.7433	29.7516	33.2197	27.1789	26.3718	40	28.0627	34.5651	28.9253	29.5997	31.221	28.7447	34.7374	40	40	40	31.2052	38.0802	26.8507	30.1821	34.6685	31.9747	29.7048	27.5931	34.0172	34.7929	33.5779	34.6612	27.473	35.9664	32.0997	31.9766	28.3441
hsa-miR-491-3p-4395471		37.5949	40	40	40	40	40	40	40	40	40	40	40	40	40	40	40	40	40	40	34.5728	40	40	40	40	40	40	40	38.7824	40	40	40	40	40	40	40	40	40	40	40	40
hsa-miR-491-5p-4381053		26.0371	27.1828	27.2736	28.4817	26.812	26.1481	28.0876	26.7641	27.4581	24.6647	27.987	26.7466	29.0827	25.7789	25.5642	29.716	26.1618	28.6801	24.7	26.935	29.7242	30.84	29.1141	31.6553	24.3314	26.5895	26.0123	26.0047	25.6962	24.7608	26.2616	27.54	31.8462	26.8392	26.8366	27.9992	28.1071	29.7551	29.2652	26.5005
hsa-miR-493-4395475		30.6611	32.456	32.8524	35.5288	40	32.0352	31.9597	32.5025	32.842	29.956	32.0497	31.9228	34.5407	31.1854	31.0004	40	34.065	32.898	31.6847	40	40	40	40	40	40	36.3333	35.3216	38.9854	32.272	31.3426	31.4554	33.9493	40	33.3308	40	32.4988	33.2647	40	40	29.9018
hsa-miR-494-4395476		27.6196	27.7686	27.0119	30.3549	26.2536	24.8261	27.5247	26.6136	27.6583	25.5929	28.0675	26.0934	26.849	25.2459	24.7273	27.1057	25.0157	26.8986	24.6295	27.8178	40	33.626	31.7678	40	25.1044	25.5477	25.5165	26.6793	26.8513	25.4501	24.4718	27.8468	31.1271	27.8317	28.3794	27.4475	28.4329	28.6468	27.3685	27.9229
hsa-miR-495-4381078		26.7013	27.986	28.064	28.4622	27.9774	27.182	27.6723	28.2234	27.4168	25.9237	28.9888	27.2259	30.577	26.1881	27.3693	30.4085	29.49	29.1471	26.2815	40	37.0631	33.8358	31.4217	34.6904	28.5286	27.6751	28.7607	30.194	28.9498	26.6543	29.0828	30.4059	33.4859	29.7394	29.8081	34.9381	33.2684	32.7291	32.5219	29.6764
hsa-miR-496-4386771		40	40	40	40	40	40	33.5019	40	40	40	40	40	40	40	40	40	40	40	40	40	40	40	40	40	40	40	40	40	40	40	40	40	40	40	40	40	40	40	40	37.1356
hsa-miR-499-3p-4395538		40	40	40	40	40	40	40	40	40	40	40	40	40	40	40	40	40	40	40	40	40	40	40	40	40	40	40	34.3283	40	40	40	40	40	40	40	40	40	40	40	40
hsa-miR-499-5p-4381047		40	36.1094	40	40	40	40	40	40	40	35.8419	40	40	40	34.913	40	40	40	40	40	40	40	40	40	40	40	40	40	40	40	38.6345	40	40	40	40	40	40	40	40	40	40
hsa-miR-500-4395539		26.0403	28.3387	28.3799	29.5162	27.7277	27.1328	29.996	28.1913	27.2573	26.3569	29.4622	28.1661	29.77	27.3583	27.4072	33.131	28.8632	31.4477	26.3023	30.0899	35.1878	32.5154	31.004	32.613	27.4449	28.607	29.376	28.3611	27.7942	26.5349	27.6621	28.9887	30.8667	30.0035	30.3373	30.317	29.8518	31.2391	32.8159	29.1266
hsa-miR-501-3p-4395546		34.3525	40	40	39.6562	34.5224	40	40	40	40	40	40	40	40	40	40	40	40	40	40	40	40	40	40	40	40	40	40	40	40	39.5138	40	40	40	40	40	40	40	40	40	40
hsa-miR-501-5p-4373226		27.7209	29.4105	31.6893	31.4471	28.7673	28.3508	29.3367	29.6207	28.5859	28.1073	29.3525	29.7795	32.4636	26.8175	28.5934	32.8758	29.5697	31.0271	26.8389	30.3042	32.6564	29.3268	29.0911	30.9962	28.2147	29.3538	28.7291	29.0324	27.659	26.9421	26.3746	29.4221	29.4629	28.4826	28.5925	27.4486	30.4842	29.6962	31.0299	28.7384
hsa-miR-502-3p-4395194		26.9578	28.9664	28.3353	29.9635	27.4881	27.3046	28.569	28.6901	28.1701	27.1462	29.9656	28.9251	31.3557	28.6733	28.3794	31.8195	30.2301	30.8541	28.041	30.8824	34.1393	33.6931	33.0114	33.6792	29.3866	28.9978	28.3374	29.2039	29.2475	27.3675	29.2789	30.2055	33.2284	33.2337	30.5816	31.009	30.7523	31.3315	32.1389	30.098
hsa-miR-502-5p-4373227		28.1965	30.0433	29.8557	31.3105	29.0625	28.3292	30.3225	30.3415	29.824	28.1039	31.219	29.729	33.4611	30.0334	29.197	32.0146	31.6147	30.6399	28.9218	32.7333	38.3929	40	40	40	30.9984	30.5825	29.9074	31.6284	30.0627	28.3588	30.634	32.2435	31.7578	40	32.2729	32.4105	33.8687	34.4331	40	30.1851
hsa-miR-503-4373228		31.8084	37.45	36.4688	40	32.9456	35.5731	31.4573	38.6298	31.4861	40	40	40	33.4714	34.0539	35.2503	35.6518	40	40	39.0695	40	40	40	40	40	39.188	37.4022	40	40	40	31.1377	40	40	40	40	40	35.4183	32.3677	40	40	33.4625
hsa-miR-504-4395195		27.7092	29.5415	29.6755	30.7654	26.6098	27.353	29.2117	29.152	30.1475	26.7567	29.4789	28.169	34.0145	27.4551	29.4674	30.9582	30.3249	31.9017	27.7451	33.4712	34.1898	32.443	32.9151	35.862	27.8964	29.0063	29.8916	29.7559	29.5815	26.4116	28.7521	29.1103	34.931	30.5118	31.4394	33.4239	31.1	33.0686	34.9105	29.2266
hsa-miR-505-4395200		27.0197	29.2062	28.2304	30.9381	26.9566	27.3653	30.1166	27.3225	29.0785	26.7491	29.7953	29.6724	30.5923	28.4743	29.5708	31.1431	29.3411	34.9117	27.9623	40	33.0968	40	40	33.4418	28.6313	28.2794	30.1964	31.8754	30.514	27.4894	30.1692	31.0847	40	32.0069	32.9051	35.2246	32.6536	31.5818	40	29.3926
hsa-miR-507-4373232		40	40	40	40	40	40	40	40	40	40	40	40	40	40	40	40	40	40	40	40	40	40	40	40	40	40	40	40	40	40	40	40	40	40	40	40	40	40	40	40
hsa-miR-508-3p-4373233		40	40	40	40	40	31.53	40	40	40	33.1861	40	40	40	40	40	40	40	40	30.5207	40	40	40	40	40	40	40	40	40	40	40	40	40	40	40	40	40	40	40	40	40
hsa-miR-508-5p-4395203		40	40	40	40	40	40	40	40	40	40	40	40	40	40	40	40	40	40	40	40	40	40	40	40	40	40	40	40	40	40	40	40	40	40	40	40	40	40	40	40
hsa-miR-509-5p-4395346		40	40	40	40	35.3815	35.131	35.2311	34.1987	36.3718	32.7869	40	40	34.9119	38.7078	33.8972	39.3067	34.381	38.3303	34.1115	38.6057	40	40	40	40	36.4067	36.8809	32.6547	34.4386	37.7623	33.2458	32.5481	35.8328	40	36.8926	33.9622	39.6909	40	40	38.5351	36.1445
hsa-miR-510-4395352		40	40	40	40	40	40	40	40	40	40	40	40	40	40	40	40	40	40	40	40	40	40	40	40	40	40	40	40	40	40	40	40	40	40	40	40	40	40	40	40
hsa-miR-512-3p-4381034		35.2738	33.0125	34.5741	37.8411	40	33.0314	36.9214	40	40	30.1469	33.7639	34.1779	36.6774	33.2749	32.1183	37.1616	36.8423	40	30.5492	40	40	40	40	40	37.5349	36.0956	32.524	40	32.3368	31.9779	30.7114	40	31.9875	35.0385	33.0183	37.0606	40	35.5803	35.4486	32.8324
hsa-miR-512-5p-4373238		40	40	40	40	40	40	40	40	40	40	40	40	40	40	40	40	40	40	38.5887	40	40	40	40	40	40	38.7619	40	40	40	40	40	40	40	40	40	40	40	40	40	40
hsa-miR-513-5p-4395201		40	40	40	40	40	37.1247	40	38.3274	40	40	40	40	40	40	32.2344	40	40	40	40	40	40	40	40	40	40	40	40	40	40	40	40	40	40	40	40	40	40	40	40	40
hsa-miR-515-3p-4395480		40	40	40	40	40	32.6621	40	40	40	40	40	40	40	40	40	40	40	40	40	40	40	40	40	40	40	40	40	40	40	40	32.622	40	40	40	34.0624	40	40	40	40	40
hsa-miR-515-5p-4373242		40	40	40	40	40	40	40	40	40	40	40	40	40	40	40	40	40	40	35.82	40	40	40	40	40	40	40	40	40	37.6534	40	40	40	40	40	34.089	40	40	40	40	40
hsa-miR-516a-5p-4395527		40	40	40	40	40	40	40	40	40	40	40	40	40	40	40	40	40	40	40	40	40	40	40	40	40	40	40	40	40	40	40	40	40	40	40	40	40	40	40	40
hsa-miR-516b-4395172		40	40	40	40	40	40	40	40	40	40	40	40	40	40	40	40	40	40	40	40	40	40	40	40	40	40	40	40	40	40	40	40	40	40	40	40	40	40	40	40
hsa-miR-517a-4395513		33.0889	36.3341	40	40	32.9672	37.6885	37.3956	33.3216	31.436	31.3449	34.0139	33.1103	33.4163	31.79	31.4927	33.8951	32.4734	40	31.5857	40	40	36.3982	40	40	37.1733	37.0331	37.7992	36.034	33.8239	31.0901	31.6958	40	30.3375	31.6395	29.0304	31.8867	35.5115	35.4741	40	29.6067
hsa-miR-517c-4373264		34.168	35.7356	40	40	32.4943	40	40	32.5614	40	31.0526	40	40	37.8643	31.1837	31.7933	33.9599	34.2069	40	31.0322	40	40	40	37.0861	40	34.277	38.0913	38.5286	32.1659	37.6221	32.296	31.3201	40	30.7457	38.7931	29.3951	34.8632	40	32.8706	34.4894	34.6693
hsa-miR-518a-3p-4395508		40	40	40	40	36.6682	40	40	40	40	40	40	40	40	40	36.4934	40	40	40	40	38.4651	40	40	40	40	32.984	40	40	40	40	40	40	40	40	40	40	40	40	40	40	40
hsa-miR-518a-5p-4395507		40	40	40	40	40	40	40	40	40	40	40	40	40	40	40	40	40	40	40	40	40	40	40	40	40	40	40	40	40	40	40	40	40	40	40	40	40	40	40	40
hsa-miR-518b-4373246		34.446	37.0377	35.8307	40	31.1644	34.7692	40	38.9362	40	32.3513	34.7301	40	37.7892	32.9146	36.0885	36.9079	36.2111	40	34.1432	40	40	39.744	38.7717	40	32.9737	35.7542	40	35.4838	40	35.7745	35.1336	40	40	34.9676	30.8116	35.5406	40	35.455	40	34.2808
hsa-miR-518c-4395512		40	40	40	40	40	40	40	40	40	40	40	40	40	40	40	40	40	40	40	40	40	40	40	40	40	40	40	40	40	40	40	40	40	40	40	40	40	40	40	40
hsa-miR-518d-3p-4373248		36.5797	40	40	40	40	36.7168	40	38.7187	39.7018	39.8182	40	40	40	37.5085	38.0045	40	35.378	40	37.1886	40	40	40	40	40	35.359	40	40	40	40	40	40	40	40	34.9623	40	40	40	40	34.1654	40
hsa-miR-518d-5p-4395500		40	37.8304	40	40	40	39.4109	40	40	40	40	40	40	40	40	40	40	40	40	40	40	40	40	40	40	40	40	40	38.2378	38.0097	40	40	40	40	40	33.992	40	40	40	40	40
hsa-miR-518e-4395506		40	40	33.1301	40	40	40	40	40	40	40	40	31.9945	40	40	40	40	40	40	32.1421	40	40	40	40	40	40	40	40	32.5397	40	40	35.2685	40	40	40	40	40	40	40	40	38.7494
hsa-miR-518f-4395499		31.9531	39.5775	36.5298	32.2265	35.2198	31.2316	37.4451	33.8135	34.1006	31.8246	32.4106	39.6702	18.7825	34.0085	31.1376	31.8192	34.3536	35.7991	30.4079	38.1163	38.2372	40	40	40	35.9115	32.4936	31.6843	33.2989	34.3284	30.4477	30.3053	38.4578	40	38.223	31.468	32.0748	40	39.7302	40	38.4235
hsa-miR-519a-4395526		34.7456	39.3383	36.2351	40	40	35.4977	40	33.3417	33.2475	32.1229	40	40	40	35.11	33.7809	35.0485	35.9001	40	34.4547	36.0321	40	37.3494	32.6225	40	32.2323	40	33.8055	40	36.2207	31.6347	33.5339	40	34.4462	40	31.8148	33.0572	35.6685	38.4525	37.347	35.8309
hsa-miR-519d-4395514		35.96	40	35.049	40	40	33.1562	40	31.8101	32.1526	35.0691	40	39.8657	40	40	40	40	40	40	32.8089	40	40	40	40	40	40	40	36.1577	33.1137	40	31.7505	40	40	40	32.734	30.954	40	40	33.3639	40	40
hsa-miR-519e-4395481		40	40	40	34.2988	36.7684	40	40	40	40	40	40	40	40	40	40	40	40	40	40	40	40	40	40	40	40	40	40	40	40	40	32.4059	40	40	40	34.5682	40	40	40	40	39.3864
hsa-miR-520a-3p-4373268		40	40	40	40	40	40	40	40	40	40	40	40	40	40	40	40	34.7315	35.4231	40	40	40	40	40	40	40	40	40	35.7527	37.7763	40	40	40	40	40	31.7595	40	40	40	40	40
hsa-miR-520a-5p-4378085		40	40	40	40	40	40	40	40	40	40	40	40	40	40	40	40	40	40	40	40	40	40	40	40	40	40	40	40	40	40	40	40	40	40	40	40	40	40	40	40
hsa-miR-520d-5p-4395504		40	40	40	36.6258	40	40	40	39.7908	40	40	40	37.9036	36.7173	40	40	40	40	40	40	40	36.5404	35.0372	37.1388	40	40	40	35.6011	40	40	40	40	40	40	40	40	40	40	40	40	40
hsa-miR-520g-4373257		40	34.5204	40	40	37.8547	40	40	40	34.4946	40	40	35.4228	40	40	40	40	37.775	40	40	40	40	40	40	40	40	40	32.978	40	40	38.4464	40	40	38.3092	40	31.5926	40	40	39.429	40	39.5443
hsa-miR-521-4373259		40	40	40	40	40	40	40	40	40	40	40	40	40	40	40	40	40	40	40	40	40	40	40	40	40	40	40	40	39.1434	40	40	40	40	40	40	40	39.7727	40	40	40
hsa-miR-522-4395524		40	40	40	40	40	40	40	40	33.8069	40	40	40	40	40	36.7982	40	39.0577	40	39.7633	40	40	40	40	40	38.2406	40	40	40	40	39.4972	40	40	32.474	40	40	31.9443	36.3586	33.31	40	33.2107
hsa-miR-523-4395497		40	40	32.3625	32.5579	37.5696	32.3209	40	37.2268	34.6913	31.9627	33.1087	33.6673	40	40	32.4197	40	31.9741	40	36.3135	40	33.9001	40	38.9444	40	34.8507	40	31.7012	33.0024	40	33.306	31.0524	33.8842	40	36.4082	40	40	32.2371	32.7196	32.7177	36.5169
hsa-miR-524-5p-4395174		40	40	40	40	40	40	40	40	40	40	40	40	40	40	40	40	40	40	40	40	40	40	40	40	40	40	40	40	40	40	40	40	40	40	40	40	40	40	40	40
hsa-miR-525-3p-4395496		34.127	40	40	40	40	40	40	36.7261	40	40	40	40	40	40	40	40	40	40	40	40	40	40	35.7742	40	40	40	40	40	40	40	40	40	40	34.0204	31.2077	40	40	40	40	40
hsa-miR-525-5p-4378088		40	40	40	40	40	40	40	40	40	40	40	40	40	40	40	40	40	40	40	40	40	40	40	40	38.3961	40	40	40	40	40	40	40	40	40	40	40	40	40	40	40
hsa-miR-526b-4395493		40	40	40	40	40	40	40	40	40	40	40	40	36.6933	40	40	40	40	40	40	40	40	40	40	40	37.5884	40	40	40	39.255	40	40	40	40	40	40	40	40	40	40	34.9807
hsa-miR-532-3p-4395466		22.5774	24.7406	23.6825	25.2937	23.4686	23.0962	23.989	23.9619	23.9668	22.4295	25.0694	24.3847	26.6293	23.7845	23.9927	26.8191	25.3423	26.565	23.1201	25.3216	27.8554	28.3026	27.9559	28.4248	23.7052	24.4701	23.6223	23.8312	23.8304	22.6402	23.9472	24.3566	27.8706	25.613	26.2454	26.0843	25.6684	26.7018	26.3438	24.1949
hsa-miR-532-5p-4380928		22.323	24.4224	23.9018	25.8279	23.5832	22.9351	24.2433	23.9746	23.7519	22.1521	24.6962	23.5246	26.0276	22.6658	22.5318	26.4455	24.2294	25.7536	21.7635	25.2308	27.6827	28.2341	26.2633	26.9711	23.3704	24.399	23.6384	24.6409	23.5703	21.7866	23.6721	23.6989	26.8028	25.5554	25.4834	25.301	25.4005	25.7007	27.7879	24.3142
hsa-miR-539-4378103		27.7902	28.4222	29.6311	29.6101	29.6189	27.7128	27.7926	28.9204	28.0788	27.0334	28.2534	27.3967	32.3428	26.0176	26.8933	32.5495	28.7154	29.9202	26.8086	32.2813	40	29.0806	29.3319	30.986	28.5033	28.1838	28.9997	30.3029	27.935	25.8494	28.1057	30.0655	31.8535	30.2881	29.5253	30.5365	28.0727	30.2891	30.963	28.2092
hsa-miR-541-4395312		40	40	40	40	40	40	40	40	40	36.8874	40	40	40	40	34.2644	40	40	40	40	40	40	40	40	40	40	40	40	40	39.0439	37.9647	40	40	40	40	34.2283	40	40	35.599	40	40
hsa-miR-542-3p-4378101		30.4383	40	32.8321	40	31.3707	31.3176	40	33.6258	33.6347	40	33.6651	40	40	31.5174	30.8076	40	32.8452	40	33.835	40	40	40	40	34.1243	33.7677	40	33.95	40	34.1873	31.7586	34.2996	40	40	40	40	33.8234	40	40	40	40
hsa-miR-542-5p-4395351		31.4378	40	33.0498	40	33.1156	31.105	40	37.3303	34.3809	40	40	36.2537	40	32.6065	30.7204	40	36.5333	34.5288	30.3223	40	40	40	40	34.0526	33.4969	37.9145	35.4597	36.8963	40	32.2654	35.9365	40	40	33.9102	38.7203	40	40	40	40	32.1003
hsa-miR-544-4395376		33.4283	40	40	40	40	40	40	40	40	40	40	40	40	40	40	40	40	40	40	40	40	40	40	40	40	40	40	40	40	40	40	40	40	40	40	40	40	40	40	40
hsa-miR-545-4395378		30.2809	34.485	40	31.1662	28.3451	29.797	31.5189	30.6212	40	31.2925	32.1374	31.4634	33.4852	31.2698	30.0906	40	31.306	38.3211	30.1112	40	40	40	40	40	30.9583	31.223	33.433	40	31.5388	30.0356	30.6511	40	40	40	40	38.8905	40	40	40	30.3273
hsa-miR-548a-3p-4380948		40	40	40	40	40	32.7952	40	39.5588	36.1858	34.8442	40	38.9404	32.5517	40	40	33.1207	40	33.1302	31.9126	40	35.7829	38.6493	32.922	32.3219	40	40	37.4878	32.5067	40	33.2236	33.5033	40	40	40	40	35.904	40	40	40	40
hsa-miR-548a-5p-4395523		40	40	40	40	40	40	40	40	40	40	40	40	40	40	40	40	40	40	40	40	40	40	40	40	40	40	40	40	40	40	40	40	40	40	40	40	40	40	40	40
hsa-miR-548b-3p-4380951		40	40	40	40	40	40	40	40	40	40	40	40	40	40	40	40	40	40	40	40	40	40	40	40	40	40	40	40	40	40	40	40	40	40	40	40	40	40	40	40
hsa-miR-548b-5p-4395519		31.0948	30.5804	30.8042	40	33.739	30.3273	31.0939	30.5506	31.6755	30.2671	33.0655	31.047	33.0629	30.4583	30.7042	32.5	33.2744	32.1784	31.185	31.4111	40	40	35.8052	34.7871	33.0127	31.5468	30.8804	32.1437	31.1569	31.3597	29.7712	33.4284	34.1468	31.7036	35.0292	31.1247	34.0943	32.1329	32.0837	33.161
hsa-miR-548c-3p-4380993		40	33.2777	40	40	40	40	40	35.411	40	40	40	40	40	40	40	40	40	40	40	40	32.6044	40	32.3516	40	40	40	40	40	40	33.3453	40	40	40	40	40	40	40	40	35.767	40
hsa-miR-548c-5p-4395540		30.7722	30.9875	31.7203	32.2954	32.4696	29.8307	30.7134	32.2049	30.9599	29.8662	40	31.9803	32.8305	31.3911	30.7512	33.4694	33.246	32.2213	31.5266	30.9106	34.1247	40	40	40	31.0874	31.1221	30.9799	31.3823	31.6718	30.9162	29.8251	39.9558	33.3755	32.2752	33.1053	30.7582	33.6745	32.9459	33.1762	31.6673
hsa-miR-548d-3p-4381008		40	40	40	39.1457	40	40	40	40	40	40	40	40	40	40	40	40	40	40	40	34.3453	40	40	40	40	40	40	40	40	40	32.9694	40	40	40	40	40	40	40	40	40	40
hsa-miR-548d-5p-4395348		31.0118	33.0597	33.0306	35.4279	33.9154	30.9097	32.1114	31.3388	31.3659	30.9664	33.5642	32.8788	32.3428	32.4025	32.2429	34.6454	33.4933	40	32.5487	31.8273	40	40	38.2884	40	30.8683	31.412	30.3954	30.73	31.591	30.5406	29.7501	35.7305	40	33.6297	35.7603	30.8041	33.3704	34.2331	32.1734	32.6141
hsa-miR-551b-4380945		30.9432	40	40	31.789	30.9091	30.6448	40	31.8744	31.0335	34.0159	40	31.6173	40	40	40	40	33.4692	40	31.8724	40	40	40	40	40	32.3398	30.2173	33.0752	33.1605	40	33.2978	40	40	40	40	40	40	40	40	40	32.8513
hsa-miR-556-3p-4395456		40	40	40	40	40	40	40	40	40	40	40	40	40	40	40	40	40	40	40	40	40	40	40	40	40	40	40	40	40	40	40	40	40	40	40	40	40	40	40	40
hsa-miR-556-5p-4395455		40	40	40	40	40	40	40	40	40	40	40	40	40	40	40	40	40	40	40	40	40	40	40	40	40	40	40	40	40	40	40	40	40	40	40	40	40	40	40	40
hsa-miR-561-4380938		40	40	40	40	40	40	40	40	40	40	40	40	40	40	40	40	40	40	40	40	40	40	40	40	40	40	40	40	40	38.0555	40	37.8131	40	40	40	40	40	40	40	40
hsa-miR-570-4395458		34.2978	34.4406	40	40	40	40	33.4746	34.9824	40	32.49	34.271	33.4546	40	35.1945	40	40	34.248	40	32.4456	40	40	40	40	40	40	34.1058	34.2997	34.436	40	31.9839	34.9849	32.6248	40	40	40	34.0019	40	40	40	40
hsa-miR-574-3p-4395460		21.4917	22.917	22.1748	23.9426	21.9109	21.5709	23.2306	22.2068	22.7454	20.6181	21.3953	21.6253	22.9291	20.5504	21.4004	24.3471	22.2658	23.6023	20.4793	24.7713	25.4239	22.9895	23.5247	26.5381	21.307	21.3753	22.5544	22.1248	22.008	20.2991	22.0784	23.5669	25.7475	22.7505	24.1614	23.4543	23.2557	25.1605	24.0549	21.4816
hsa-miR-576-3p-4395462		30.4383	31.9765	31.4491	33.4791	31.5349	31.3706	33.988	40	33.7992	31.2778	33.3709	31.7499	32.5746	30.3345	31.3843	32.1996	40	32.8497	29.9944	31.5213	40	40	40	40	31.6924	32.6193	32.1887	32.6068	33.5682	29.6998	31.1946	31.7615	40	40	33.8156	31.6391	40	40	32.7964	31.7153
hsa-miR-576-5p-4395461		35.2925	36.7119	34.859	40	35.2125	40	40	40	35.9804	35.8011	40	38.0068	34.847	40	37.4646	40	40	40	38.8128	35.2022	40	40	40	40	40	33.2573	40	40	34.0734	39.9352	40	35.7739	40	40	40	40	40	40	40	40
hsa-miR-579-4395509		36.4245	31.963	34.1887	40	40	31.445	33.5771	31.65	33.6479	30.4432	40	31.8283	40	31.7004	33.2057	32.0252	33.2995	40	32.4264	40	40	40	40	40	40	40	33.699	33.2698	32.9384	30.8457	32.5863	32.2752	40	40	40	32.7328	40	40	36.0562	40
hsa-miR-582-3p-4395510		32.5005	39.8868	32.9779	40	36.6802	32.9052	40	39.7776	35.7802	33.3488	40	40	40	39.1122	40	39.7708	40	40	40	37.5772	40	40	40	40	40	40	40	40	40	33.2429	40	40	40	40	40	40	40	40	40	40
hsa-miR-582-5p-4395175		40	33.2	40	40	34.3746	40	37.0524	40	40	40	40	40	40	34.6057	33.5707	40	38.593	40	34.5784	40	40	40	40	40	34.2414	37.6552	39.2809	37.715	35.6808	34.1233	40	40	40	40	33.8392	40	40	40	40	40
hsa-miR-589-4395520		33.3891	33.4534	34.8294	39.5099	32.7101	39.9647	40	39.5651	40	31.4243	40	33.2872	40	33.9204	38.3872	39.7434	33.3574	40	40	38.4803	40	40	40	35.7418	33.6085	40	36.7543	37.4933	34.9042	34.2856	35.3381	40	38.7532	34.1207	40	40	34.4292	34.1081	38.5993	33.8112
hsa-miR-590-5p-4395176		27.9651	29.5402	30.7165	31.7053	28.4423	28.2025	29.8253	28.9999	29.2307	26.7959	29.4779	29.299	29.002	27.7466	27.4224	34.2278	28.3167	29.8795	26.6964	30.5316	33.6333	33.1816	33.2222	40	27.975	29.8768	29.1962	29.747	28.3799	27.7781	27.9593	31.5784	34.538	30.223	30.6268	30.3506	31.0872	34.1146	32.2142	30.0251
hsa-miR-597-4380960		33.8054	31.0774	30.9364	30.6618	29.1091	29.2508	30.664	30.9382	30.6361	29.1634	33.3128	31.122	40	31.5123	30.3501	40	30.81	30.9909	31.9334	30.6214	40	40	40	40	31.8122	31.0918	30.3833	30.3391	32.9962	30.324	30.2207	40	40	40	33.7185	32.7206	40	40	31.3559	40
hsa-miR-598-4395179		29.0885	29.4976	30.3457	30.2985	31.0677	27.9966	31.5614	30.5246	30.4263	26.8092	32.3685	29.263	31.0701	27.5651	28.3064	33.0427	29.5692	31.593	27.8973	30.7584	32.5099	40	31.5447	40	27.6837	29.1744	30.7684	31.7125	28.8565	28.2887	27.3013	32.3686	40	32.0595	29.4696	40	32.2348	40	40	29.6842
hsa-miR-615-3p-4386777		40	40	40	40	40	40	40	40	40	40	40	40	40	40	40	40	40	40	40	40	40	40	40	39.8705	40	40	40	40	40	40	40	36.127	40	40	36.7012	40	40	40	40	35.9382
hsa-miR-615-5p-4395464		40	40	40	40	40	40	40	40	40	40	40	40	40	40	40	40	40	40	40	40	40	40	40	40	40	40	40	40	40	40	40	39.6669	40	40	36.4541	34.7272	39.5811	35.2311	40	38.3918
hsa-miR-616-4395525		40	40	40	40	40	40	40	40	40	40	40	40	40	40	40	40	40	40	40	40	40	40	40	40	40	40	40	40	40	40	40	38.1564	40	40	40	34.227	40	40	40	34.4078
hsa-miR-618-4380996		32.7112	33.5906	40	37.8932	35.1833	33.4779	33.0982	32.2887	32.3793	31.6648	35.366	31.7504	40	39.6638	38.2638	33.1789	31.9306	33.3422	32.4787	34.9974	35.7179	40	40	40	31.1685	32.0902	32.4018	32.4872	32.6781	32.1424	34.6454	39.6745	40	40	32.9749	34.0148	40	34.746	37.3243	33.9294
hsa-miR-624-4395541		40	40	40	40	40	40	40	40	40	40	40	40	40	40	40	40	40	40	40	40	40	40	40	40	40	40	40	40	40	40	40	40	40	40	40	40	40	40	40	40
hsa-miR-625-4395542		31.2633	32.0289	31.4177	33.8471	30.4488	28.7869	31.9246	31.5414	31.9761	29.7146	32.3314	30.6786	33.7776	29.939	30.4381	36.9512	31.6138	34.3855	29.2742	34.633	32.5663	34.1919	32.3033	33.523	31.0224	31.5993	31.4095	32.6747	30.791	28.7533	30.2767	31.9672	33.5293	31.6843	31.9859	34.9901	34.8783	34.5553	33.4785	30.8017
hsa-miR-627-4380967		40	34.3747	40	40	40	40	40	40	40	35.4247	40	40	40	40	40	40	40	40	33.753	40	40	40	40	40	34.749	40	36.2853	40	33.1406	40	40	40	40	33.8632	33.4039	40	40	40	40	40
hsa-miR-628-5p-4395544		28.9269	30.5359	32.7081	32.2593	29.8215	28.176	30.9932	29.4613	30.4696	27.6701	29.1865	30.9666	31.398	27.2183	27.7265	32.498	30.2064	40	27.1471	32.6215	36.4524	35.8746	40	35.6103	28.0368	29.2412	31.0466	33.1686	29.7268	28.7993	29.6344	31.7473	40	29.9152	32.0756	30.4477	32.6444	37.8571	31.4781	30.6248
hsa-miR-629-4395547		30.7142	31.7298	31.3123	34.399	31.0797	31.5267	34.3592	32.2633	31.258	30.0588	40	32.2462	40	34.0049	32.8458	40	38.6684	33.8437	29.7413	31.9414	32.9779	40	32.5574	40	30.6098	32.3631	32.1081	31.6567	31.8944	29.6543	30.9438	30.9424	33.6877	40	32.1037	31.6403	40	31.505	40	32.0958
hsa-miR-636-4395199		31.6688	31.8802	31.706	32.9264	30.937	30.3164	32.141	30.2815	32.1115	30.6629	32.412	30.3414	31.3071	29.8137	30.3284	30.1362	29.8931	30.4284	29.8994	34.2281	38.1388	40	35.0254	36.5795	30.5933	29.7746	29.4189	31.5177	30.997	30.8919	28.9586	33.05	40	32.8042	40	31.7209	40	40	32.8397	31.5102
hsa-miR-642-4380995		27.6103	28.7276	28.2604	29.3789	29.57	26.1581	27.8043	28.3422	28.5242	26.7872	31.021	30.4943	32.2604	29.6078	28.4285	40	30.5429	32.3211	28.5132	40	30.9829	40	33.0929	32.7743	32.3432	28.4994	30.5455	31.7597	29.6162	28.119	29.2918	30.2266	34.2981	32.1819	40	33.1073	30.5462	34.4221	32.2906	29.6592
hsa-miR-651-4381007		40	40	40	40	40	40	40	40	40	40	40	40	40	40	40	40	40	40	34.266	33.6049	40	40	40	40	33.7461	32.8167	32.8303	40	40	33.6763	40	34.4705	40	40	40	40	40	40	40	33.2285
hsa-miR-652-4395463		26.1208	27.9909	27.4443	29.4818	26.8144	25.5288	28.428	27.6514	27.404	25.2411	28.6006	27.3344	30.7055	25.6594	26.3518	31.4909	27.4994	30.7991	25.331	29.8807	34.3881	40	33.9117	40	27.405	27.4955	28.2407	29.2416	26.9941	25.4118	26.0413	28.2826	29.9084	28.4703	27.3673	29.643	30.3307	28.6218	34.3129	26.7533
hsa-miR-653-4395403		40	40	40	40	34.3872	40	40	40	40	33.3362	40	40	40	40	40	40	40	40	40	40	40	40	40	40	40	40	40	40	40	40	40	40	40	40	40	40	40	40	40	40
hsa-miR-654-3p-4395350		30.5466	32.0176	31.0141	40	32.7065	29.8871	31.9302	31.6549	33.3008	29.715	32.9248	32.9771	40	31.5011	31.9962	40	40	40	33.2595	40	40	40	40	40	31.377	33.7244	35.2693	40	31.38	30.8027	31.9655	31.688	40	40	40	40	40	40	34.6861	32.0713
hsa-miR-654-5p-4381014		40	40	40	40	40	40	40	40	40	40	40	40	40	40	40	40	40	40	40	40	40	40	40	40	40	40	40	40	40	36.5103	40	40	40	40	35.3959	40	40	36.8642	40	40
hsa-miR-655-4381015		30.337	32.9283	31.4218	32.5219	33.987	31.1388	33.7201	31.2163	32.0176	29.6855	32.6118	30.6059	32.6988	31.1068	30.5777	33.5578	33.7008	34.1494	30.1187	40	40	40	40	40	31.4185	32.1477	31.8323	33.0259	32.0958	29.665	31.5963	38.2319	40	40	39.3516	38.0065	40	39.084	34.6072	33.9835
hsa-miR-660-4380925		23.6429	25.7639	25.8298	27.1072	25.1677	24.5008	25.9298	25.6601	25.4447	23.4866	26.79	25.4689	27.848	24.4771	24.0896	28.3948	25.9427	27.7758	23.7214	27.0226	31.9171	30.5148	29.6731	29.5033	25.4754	26.9481	25.8181	26.6993	25.676	23.9922	25.2858	26.7702	29.4843	28.0769	27.5953	27.4666	27.5794	29.1843	30.1427	26.6822
hsa-miR-671-3p-4395433		28.1605	28.6418	28.2959	31.3338	28.2998	27.9213	29.6226	28.596	29.6314	26.4865	29.4011	28.5567	31.7912	27.6956	28.4923	31.2862	29.0073	30.746	27.6246	29.5428	34.1914	32.2853	32.1643	40	27.6709	28.9126	28.5405	27.7751	27.5204	26.5946	27.1379	29.251	34.7911	28.8087	29.6811	29.6585	29.8329	31.124	30.175	28.6598
hsa-miR-672-4395438		40	40	33.0491	40	39.9147	32.9746	40	40	40	40	40	40	40	40	32.8433	40	40	40	33.0032	40	40	40	40	40	40	40	40	39.9919	35.4455	39.2028	40	40	40	40	40	40	40	40	39.2838	40
hsa-miR-674-4395193		40	40	40	40	40	40	40	40	40	40	40	40	40	40	40	40	40	40	40	40	40	40	40	40	40	40	40	40	40	40	40	40	40	40	40	40	40	40	40	40
hsa-miR-708-4395452		26.8014	28.6083	28.7585	28.164	28.7307	25.8554	28.9152	28.1587	27.7569	27.472	32.1632	28.8401	31.1257	26.9427	27.83	31.0961	29.2871	30.0927	26.8659	32.1541	31.9367	35.0741	33.741	40	29.2134	29.8749	30.2724	31.4779	27.9109	26.3441	28.1933	28.8742	31.3003	29.3036	29.6807	29.0761	28.8022	29.5063	31.5797	27.6553
hsa-miR-744-4395435		24.3221	24.7696	24.583	26.6003	24.4507	23.8112	26.0236	24.8667	25.5215	23.0435	25.9128	25.203	26.49	23.7175	24.0926	27.7302	24.8881	27.7807	23.6082	26.9721	27.7245	28.3917	27.4802	28.6439	23.6689	25.1724	24.459	24.4848	24.2248	22.9286	23.9871	25.1805	27.8128	25.2021	24.5767	26.5071	26.2631	26.9845	27.5374	25.3837
hsa-miR-758-4395180		31.6905	31.2673	34.6254	40	39.3093	30.8226	34.5415	35.7397	32.8146	29.7641	40	32.721	39.0406	31.2777	34.4401	40	37.3209	40	31.1758	37.3491	40	40	40	40	32.7562	31.9553	34.8232	33.4952	32.4106	30.1403	32.6953	40	36.0082	33.7579	31.5477	32.9314	40	40	39.2756	33.6648
hsa-miR-871-4395465		40	40	40	40	40	40	40	40	40	40	40	40	40	40	40	40	40	40	40	40	40	40	40	40	40	40	40	40	40	40	40	40	40	40	40	40	40	40	40	40
hsa-miR-872-4395375		40	40	40	36.0783	40	38.9334	40	40	40	40	40	40	40	40	40	40	40	40	40	40	40	40	40	40	40	40	40	40	40	40	40	40	40	40	40	40	40	40	40	40
hsa-miR-873-4395467		30.0505	32.3821	32.4108	31.8318	31.5833	33.5545	40	32.5037	31.9977	31.3242	32.8982	40	31.9182	40	30.8167	40	33.9432	40	31.1014	40	40	40	32.434	40	40	40	31.4616	40	31.2574	32.268	38.7998	40	40	40	40	40	40	40	33.5958	40
hsa-miR-874-4395379		40	40	40	40	40	40	40	40	40	40	40	40	40	40	40	40	40	40	40	40	40	40	40	40	40	40	40	40	40	40	40	40	40	40	40	40	40	40	40	40
hsa-miR-875-3p-4395315		40	40	40	40	40	40	40	40	40	40	40	40	40	40	40	40	40	40	40	40	40	40	40	40	40	40	40	40	40	40	40	40	40	40	40	40	40	40	40	40
hsa-miR-876-3p-4395336		33.9121	40	40	40	40	40	40	40	34.1351	34.1844	40	40	40	40	34.0856	40	40	40	33.2557	40	40	40	40	40	33.1511	40	40	40	40	34.0927	40	40	40	40	40	40	40	40	40	40
hsa-miR-876-5p-4395316		40	40	40	40	35.8546	40	40	36.3462	40	40	40	36.9254	40	38.0836	39.1835	40	40	40	40	40	40	40	40	40	40	40	40	40	40	40	40	40	40	40	40	40	40	40	40	40
hsa-miR-885-3p-4395483		40	40	40	40	40	40	40	40	40	40	40	40	40	40	40	40	40	40	40	40	40	40	40	40	40	40	40	40	40	40	40	40	40	40	40	40	40	40	40	40
hsa-miR-885-5p-4395407		30.9245	31.2069	31.2808	31.4328	30.3737	29.6113	30.5804	31.3247	29.9984	29.0419	32.0692	30.6573	35.1345	29.7815	31.2362	33.2154	31.7737	31.5565	30.5656	34.6778	36.4336	40	33.7431	36.1441	32.4353	29.8087	30.7522	31.2276	33.2598	31.0674	31.4705	32.8436	40	33.8421	40	36.3757	40	33.439	31.8036	29.9416
hsa-miR-886-3p-4395305		22.9654	23.9833	21.5933	23.9753	21.0339	22.017	23.6174	23.4075	22.6428	21.8874	22.2119	22.6464	23.0203	22.1659	21.9194	24.6819	22.8606	24.6574	22.147	29.8204	29.2125	29.2039	27.3389	31.1302	23.6749	23.3568	23.605	24.6902	24.0325	22.4338	22.9274	26.5626	27.5339	25.614	26.8971	25.2471	26.1259	26.9083	26.2541	24.776
hsa-miR-886-5p-4395304		23.0049	24.3371	21.9722	24.7716	21.9107	22.8425	24.2143	23.6661	22.769	22.47	21.6993	22.0578	22.6221	21.491	20.758	23.9733	21.3679	23.3711	21.5168	30.1328	26.7645	28.0949	26.1004	28.3273	23.2766	24.2638	23.5616	24.9773	23.782	22.3247	23.7731	24.4888	25.3053	24.98	25.0505	23.6301	23.2773	24.3809	26.1842	23.9918
hsa-miR-887-4395485		40	40	40	40	40	40	40	40	40	40	40	40	40	40	40	40	40	40	40	40	40	40	40	40	40	40	40	40	40	40	40	40	40	40	40	40	40	40	40	40
hsa-miR-888-4395323		31.5171	33.3277	40	40	33.1593	33.1843	33.9414	40	33.071	31.689	40	40	40	31.5413	34.7137	40	33.6752	40	29.7712	40	40	40	40	40	40	40	40	40	40	34.3411	40	40	40	40	40	40	40	40	40	40
hsa-miR-889-4395313		32.0043	34.916	33.0375	40	35.3929	31.3889	33.7966	33.5317	31.9763	31.6389	40	31.6911	40	31.8441	32.6858	40	36.0172	33.4914	32.4576	40	40	40	40	40	37.7079	39.0671	34.2035	40	40	32.9863	35.8112	40	40	40	40	40	40	40	40	40
hsa-miR-890-4395320		40	40	40	40	40	40	40	40	40	40	40	40	40	40	40	40	40	40	40	40	40	40	40	40	40	40	40	40	40	40	40	40	40	40	40	40	40	40	40	40
hsa-miR-891a-4395302		30.2505	34.1926	34.4425	40	40	34.2264	37.7961	33.8153	33.714	31.9174	40	40	40	35.1113	34.4733	40	34.4609	40	28.6574	40	34.8079	34.5973	33.7289	34.8262	40	40	40	34.1374	40	40	36.547	40	40	40	40	40	33.5568	33.9618	40	40
hsa-miR-891b-4395321		40	40	40	40	40	40	40	40	40	40	40	40	40	40	40	40	40	40	40	40	40	40	40	40	40	40	40	40	40	40	40	40	40	40	40	40	40	40	40	40
hsa-miR-892a-4395306		40	40	40	40	40	40	40	40	40	40	40	40	40	40	40	40	40	40	40	40	40	40	40	40	40	40	40	40	40	40	40	40	40	40	40	40	40	40	40	40
hsa-miR-147-4373131		40	40	40	40	40	38.0478	40	40	40	40	40	34.2519	40	35.7823	40	40	40	40	40	40	40	40	40	40	34.7636	40	31.6634	40	40	34.1353	32.4798	32.6071	40	40	40	40	40	40	40	40
hsa-miR-208-4373091		40	40	40	40	40	39.654	40	40	40	40	40	40	40	40	40	33.6974	40	40	40	40	40	40	40	40	40	40	40	40	40	40	40	40	40	40	40	40	40	40	40	40
hsa-miR-211-4373088		29.7803	28.1605	30.9447	32.786	29.731	27.7647	29.6826	31.0615	32.1135	27.9704	33.4346	32.0145	31.6705	29.0895	36.3899	31.1013	29.2382	33.2831	33.4856	32.9211	36.6169	37.4328	35.547	37.4074	29.3176	30.3923	31.917	31.6233	30.7796	28.7529	31.702	39.6249	40	30.7927	34.8153	29.7239	33.2837	40	31.1474	38.0633
hsa-miR-212-4373087		26.2645	27.6818	28.2759	29.2622	28.2579	25.7542	28.1381	27.7421	26.2049	26.2483	28.4689	27.5784	30.359	27.2314	26.6425	29.6826	28.85	28.6978	26.9593	33.1734	31.1444	31.0885	32.0592	37.2483	27.2764	27.1068	28.8775	29.2718	27.479	25.3165	28.2343	29.1364	30.3853	30.227	30.3855	29.7075	29.5565	31.1106	31.768	27.6763
hsa-miR-219-1-3p-4395206		37.2468	40	40	40	40	39.4081	40	40	40	40	40	40	40	40	39.1789	40	40	40	39.0829	40	40	40	40	40	36.0352	40	40	40	40	36.4522	36.9946	40	40	40	40	38.0159	40	33.9364	40	40
hsa-miR-219-2-3p-4395501		40	40	40	40	40	40	40	40	40	37.9025	37.8706	36.9283	40	40	40	40	40	40	40	40	40	40	40	40	39.8829	40	40	35.5575	37.9141	40	35.0656	31.8238	40	40	40	40	40	40	35.4788	40
hsa-miR-220-4373078		40	40	40	40	40	40	40	40	40	40	40	40	40	40	40	40	40	40	40	40	40	40	40	40	40	40	40	40	40	40	40	40	40	40	40	40	40	40	40	40
hsa-miR-220b-4395317		40	40	40	40	40	40	40	40	40	40	40	40	40	40	40	38.8529	40	36.0022	40	40	40	40	40	40	40	40	40	40	40	40	40	40	40	40	40	40	40	40	40	40
hsa-miR-220c-4395322		40	40	40	40	40	35.1576	40	40	40	40	40	40	40	40	39.0062	40	40	37.7788	40	40	40	40	35.8407	40	40	40	40	40	40	34.962	40	40	40	40	40	40	40	40	40	40
hsa-miR-298-4395301		40	40	40	40	40	40	40	40	40	38.84	40	40	40	40	40	40	40	40	40	40	40	40	40	40	40	40	40	40	40	40	39.4058	40	40	40	40	36.3712	40	40	40	40
hsa-miR-325-4373051		40	40	40	40	40	40	40	40	40	33.035	40	40	40	40	40	40	40	40	40	40	40	40	40	40	35.5021	38.8538	40	40	40	36.614	32.1863	40	40	40	40	40	40	40	40	31.43
hsa-miR-346-4373038		29.2833	31.6105	32.1565	31.8245	32.473	33.7808	30.4241	29.8013	33.9061	30.8009	36.9891	31.9943	35.4864	33.3053	29.6239	30.4101	32.3803	32.179	31.869	29.4114	32.2529	40	37.2501	33.6079	29.6246	29.0156	32.5713	27.8588	28.5229	28.4917	34.6116	40	40	40	34.3749	38.6947	40	38.8579	36.4442	34.7195
hsa-miR-376c-4395233		26.0116	27.7492	28.0997	29.9264	27.6025	26.268	27.7497	26.9648	27.6363	24.7461	29.8879	27.444	29.2633	26.7546	26.0452	30.5122	28.1458	29.4452	25.251	40	38.664	32.8912	31.506	32.6837	27.919	27.8652	28.115	30.4678	29.2518	26.7002	27.859	30.5647	34.2153	29.6342	31.1925	29.7886	31.2344	31.5651	34.4415	29.1152
hsa-miR-384-4373017		40	40	40	40	40	40	40	40	40	40	40	40	40	40	40	40	40	40	40	40	40	40	40	40	40	40	40	40	40	40	40	40	40	40	40	40	40	40	40	40
hsa-miR-412-4373199		37.3082	40	40	40	40	39.2053	40	40	40	35.6774	34.3312	40	40	38.9501	38.0712	40	40	40	38.4903	36.3993	40	40	40	40	40	38.2789	39.0319	40	40	34.4936	40	40	40	40	40	35.9311	40	40	40	40
hsa-miR-448-4373206		40	40	40	40	40	40	40	40	40	40	40	40	40	40	40	40	40	40	40	40	40	40	40	40	40	40	40	40	40	40	40	40	40	40	40	40	40	40	40	40
hsa-miR-492-4373217		40	40	40	40	40	40	31.6411	40	39.7768	40	40	40	40	37.2367	34.9586	40	40	40	39.3656	40	36.9709	35.7024	40	36.1062	39.4858	40	35.4506	36.1895	40	40	40	38.7709	40	35.0601	38.6106	31.9398	32.6532	32.9005	30.7245	40
hsa-miR-506-4373231		40	40	40	40	40	40	40	40	40	40	40	40	40	38.2792	40	40	40	40	40	40	40	40	40	40	40	37.5692	40	40	40	40	40	40	40	40	39.4533	40	40	40	40	40
hsa-miR-509-3-5p-4395266		40	40	40	40	40	40	40	40	40	40	40	40	40	40	40	40	40	40	40	40	40	40	40	40	40	40	40	40	40	40	40	40	40	40	40	40	40	40	40	40
hsa-miR-511-4373236		31.0016	36.8383	40	31.0785	31.8867	27.9204	31.4763	31.0342	30.5914	30.5488	30.9635	29.9959	40	30.7003	30.9978	40	32.0068	32.8387	30.5241	40	40	40	40	40	31.4994	31.2402	31.5827	40	31.2473	29.3156	30.387	32.1017	40	32.8419	40	32.3373	32.788	40	32.0826	30.2931
hsa-miR-517b-4373244		40	40	40	40	40	33.5139	36.1455	40	40	40	39.9453	40	32.6262	40	40	40	39.8437	40	40	35.6298	40	40	40	40	40	40	40	40	40	40	38.8442	40	38.2401	40	38.1571	40	40	40	40	40
hsa-miR-519c-3p-4373251		40	40	40	40	40	40	40	40	40	40	40	40	40	40	40	40	40	40	40	40	40	40	40	40	40	40	40	40	40	40	40	40	40	40	40	40	40	40	40	40
hsa-miR-520b-4373252		35.1289	35.1105	37.1718	36.2885	34.4478	34.0974	35.229	38.7991	34.6374	35.372	40	34.6275	39.1859	34.5772	35.0517	39.3797	34.2593	36.913	36.2824	36.3898	40	40	40	40	36.3492	38.3933	36.1691	37.7037	36.4802	34.5238	33.8095	40	40	40	32.9258	37.2249	40	36.715	40	34.2333
hsa-miR-520e-4373255		40	40	40	40	40	40	40	40	40	40	40	40	40	40	40	40	37.2825	40	40	40	40	40	40	40	40	40	40	40	40	40	40	40	40	40	40	40	40	40	40	40
hsa-miR-520f-4373256		40	40	40	31.3385	40	40	40	40	40	40	40	40	40	34.7777	40	40	40	40	40	40	40	40	40	40	40	40	37.8447	40	40	40	40	40	40	40	40	40	40	40	40	40
hsa-miR-30a*-4373062		21.0544	22.2122	22.0724	23.6616	21.2266	21.0801	22.6869	22.2761	22.44	20.4795	22.4059	21.9642	23.9325	21.0919	21.877	25.2395	22.0771	24.4058	20.2931	25.6486	23.1624	22.6459	22.4802	22.5452	20.1908	21.5132	21.9695	22.9547	22.6842	21.2235		21.7858	24.9022	22.0695	21.2019	23.6677	25.0875	24.5223	27.0051	23.9009
hsa-miR-30e*-4373057		20.9822	22.1111	22.1249	23.7594	21.0836	21.0457	22.4456	22.012	22.2986	20.4187	22.5987	21.9758	23.7325	21.1478	21.9146	25.6954	22.1472	24.4013	20.3472	25.3957	23.3786	22.6451	22.2871	22.4394	20.014	21.5346	21.8575	22.8702	22.2871	21.3925		22.0032	24.7791	22.182	21.4105	23.8045	24.9185	24.4125	26.348	23.941
hsa-miR-34b*-4373037		32.088	32.5937	32.2714	40	36.6358	33.5605	33.9519	32.7305	32.99	30.9917	40	40	34.8959	31.4409	31.8679	40	34.8734	40	31.0325	35.1337	40	40	37.4376	32.9552	40	40	35.1348	40	40	32.9834		40	33.3731	40	40	33.2075	40	33.069	35.5448	33.4336
hsa-miR-126*-4373269		23.8981	24.757	25.1656	26.0334	24.6076	23.5604	24.7635	24.3696	24.5207	23.2425	25.7465	24.6063	26.7673	23.0697	23.7817	28.4309	24.7672	24.7052	22.9511	27.4197	26.9373	25.1087	26.1308	25.8514	24.3334	25.8716	25.4664	26.9566	27.8417	28.238		29.9765	30.2271	24.7732	24.3156	26.6044	30.4015	29.318	28.5227	26.517
hsa-miR-154*-4378065		40	40	36.5141	32.9277	40	33.1736	40	33.4308	40	39.189	40	33.2936	40	40	32.7411	40	40	40	33.38	40	40	40	40	40	32.5552	39.8021	40	40	40	40		40	30.9426	40	40	40	40	40	38.5682	31.1806
hsa-miR-182*-4378066		40	40	40	40	40	40	40	40	40	40	40	40	40	40	40	40	40	40	40	40	40	38.7366	39.0656	40	40	40	38.6396	40	40	40		40	34.3349	39.681	40	38.5565	40	40	40	35.4958
hsa-miR-181a*-4373086		30.5417	31.9572	33.1172	36.523	30.2338	29.8536	33.374	30.7424	33.5418	30.3793	31.1767	33.2608	33.7399	30.1645	30.8375	34.3842	30.4186	32.6889	29.2099	34.5608	35.2569	31.3102	30.4345	40	33.0367	34.1647	40	32.1636	33.2749	32.2043		33.687	31.9013	29.4437	29.4586	31.7374	31.4169	40	37.2326	31.9039
hsa-miR-302c*-4373277		40	40	40	40	40	40	40	40	40	40	40	40	40	40	40	40	40	40	40	40	40	40	40	40	40	40	40	40	40	40		40	40	40	40	40	40	40	40	40
hsa-miR-373*-4373279		34.6957	33.311	33.9681	37.6629	40	29.9685	35.2138	33.7856	35.386	32.153	31.0568	37.979	38.0253	33.6901	34.2428	32.9553	31.5517	26.9592	31.2513	33.2347	40	31.2783	26.2586	34.6017	26.6127	37.352	31.8881	34.3017	32.4993	39.4027		40	34.1945	40	40	32.9493	40	40	40	40
hsa-miR-378*-4373024		28.6024	29.6543	29.4132	32.0713	27.9405	30.0382	29.7391	29.6381	30.4137	28.8113	29.9312	29.664	31.2764	29.8499	29.4422	34.0016	30.2571	31.6498	29.6273	30.3371	32.5959	31.1175	30.2951	31.6664	31.0958	30.5331	30.9721	30.9077	31.3313	28.7062		29.4877	30.2522	29.3638	29.1952	29.766	31.1555	32.8033	31.568	30.0579
MammU6-4395470		18.3999	20.1	18.1053	22.3269	19.2374	17.0663	19.6122	19.5357	19.548	16.5746	19.0812	19.6702	22.7488	17.2014	18.3765	23.7922	20.0846	21.6804	16.6958	24.4331	19.4175	18.5391	17.9615	18.9537	17.0698	17.3474	18.1111	18.5838	20.218	16.8756		18.6845	21.1543	17.0121	16.9857	19.9231	21.2771	21.0452	22.0471	18.9017
MammU6-4395470		18.2085	19.9818	18.1847	22.228	19.0528	17.0371	19.4936	19.5377	19.6742	16.5218	19.0826	19.6975	22.2739	17.092	18.3524	23.673	20.0325	21.8544	16.85	24.4441	19.4461	18.5941	18.2021	18.9914	17.3038	17.3115	18.1889	18.6514	20.7484	16.8006		18.6316	21.0749	16.9294	17.0054	19.8885	21.3282	20.9394	22.9719	18.9761
hsa-miR-380*-4373021		28.6616	30.0361	28.9728	32.9583	29.4713	26.5256	29.8621	29.3804	30.6586	26.3211	27.2144	28.9506	34.6269	27.2596	28.2647	32.622	30.5709	31.1825	26.8545	32.1932	30.0138	28.8467	28.5894	30.2826	28.0076	27.9045	28.583	29.2382	38.7715	32.4853		40	35.5718	40	32.7064	30.3196	34.1362	30.7666	29.4798	33.3531
hsa-miR-200a*-4373273		29.028	29.1387	32.1216	33.4187	32.9823	28.9876	31.6732	30.7906	30.9257	27.592	40	40	40	28.2159	28.4925	40	29.1286	34.2569	27.5918	28.9379	29.4601	30.2562	29.7697	30.4415	40	30.7733	29.3592	35.4447	40	28.9753		40	27.7566	28.6765	40	35.4725	30.6145	29.7808	32.2503	29.9643
hsa-miR-432*-4378076		32.1924	33.9281	33.5683	37.8011	37.4652	34.4293	36.0558	34.6854	34.9685	30.5555	34.3233	31.7548	35.9337	34.8346	33.5877	38.6137	31.5723	33.1842	31.6047	34.5248	35.3249	27.0477	25.7119	33.5268	28.6825	34.2264	30.7175	37.0397	36.2428	32.1941		38.6306	29.1616	34.8887	34.3356	29.3018	33.2995	33.4949	28.5516	35.0019
hsa-miR-493*-4373218		31.5902	31.1882	40	40	40	31.6546	40	37.6206	40	31.0777	34.8931	31.3423	40	40	40	40	36.4636	40	34.1907	40	40	40	40	40	40	34.6617	40	40	40	40		40	33.128	32.8514	40	40	40	40	40	40
hsa-miR-500*-4373225		28.6438	29.4085	30.25	32.2211	28.7903	29.6369	40	31.6165	30.0111	29.5174	28.9314	32.5292	32.1556	32.1824	38.1615	40	30.5174	32.6971	30.8017	33.3415	28.7558	27.1071	24.7674	29.6389	26.6388	35.9392	25.1753	28.9379	30.8361	28.687		28.6354	25.5221	29.5363	32.4156	30.3958	29.1947	37.1957	25.6064	31.0799
hsa-miR-488*-4373213		40	40	40	40	40	39.3448	40	36.766	40	40	40	38.7844	40	40	40	40	40	40	40	40	40	30.758	27.3033	40	32.1974	40	36.4548	40	30.9391	40		40	40	40	40	38.8824	40	40	35.2522	40
hsa-miR-517*-4378078		40	40	40	40	40	40	40	40	40	40	40	40	40	40	40	40	40	40	40	40	40	40	40	40	40	40	40	40	40	40		40	40	40	35.594	40	40	40	36.5375	40
hsa-miR-518c*-4378082		40	40	40	40	40	40	40	40	40	40	40	40	40	40	40	40	40	40	40	40	40	40	40	40	40	40	40	40	40	40		40	31.7827	40	40	40	40	40	40	40
hsa-miR-519e*-4378084		40	40	40	40	40	40	40	40	40	40	40	40	40	40	40	40	40	40	40	40	40	40	40	40	40	40	40	40	40	40		40	40	40	40	40	40	40	40	40
hsa-let-7d*-4378108		40	40	40	40	40	40	40	40	40	40	40	40	40	40	40	40	40	40	40	40	40	40	40	40	40	40	40	40	40	35.6036		38.8974	40	35.5763	40	40	40	40	40	39.8017
hsa-miR-363*-4380917		29.3207	31.6194	36.5602	40	32.5544	32.5685	36.1	38.034	31.2384	26.2291	40	40	40	30.0029	32.0625	40	33.5616	40	32.6424	39.8858	40	32.5904	30.8433	28.6958	24.8695	32.765	35.6338	35.8239	27.0918	28.365		40	27.0368	33.1387	28.1418	29.52	29.1958	24.2316	24.6123	31.6746
hsa-miR-7-1*-4381118		27.6154	29.4263	30.078	33.4602	27.6926	27.3883	31.0653	29.2571	29.8145	25.954	30.2586	28.488	33.0744	27.1373	28.0862	39.4919	28.6179	32.4899	26.087	30.7778	28.3864	30.7533	29.8647	29.0784	24.3773	29.1821	28.1332	27.7839	27.0877	25.7015		26.5515	27.7411	26.1191	24.605	28.3303	28.6429	28.5383	35.3725	28.6145
hsa-miR-589*-4380953		30.1233	33.4753	33.7915	35.8362	29.2908	29.7107	36.6387	30.3984	30.719	28.7247	32.9912	32.7061	40	30.6896	31.016	40	31.5036	39.5471	28.9434	36.7183	32.9246	40	31.8517	32.9118	29.2213	32.5419	29.4494	32.4959	30.7765	31.5327		40	29.2458	29.5221	29.2057	30.048	37.9041	40	40	29.4868
hsa-miR-550*-4380954		34.2714	40	34.0776	34.9367	32.6428	31.8215	40	34.8197	35.9609	34.7617	34.9395	32.9842	34.8586	34.4162	35.3789	34.091	38.3809	34.5677	32.0645	40	37.8011	35.4327	40	40	32.672	40	36.754	38.837	32.8742	31.1606		30.1252	30.8946	33.1048	30.2649	32.3058	32.2815	31.9574	33.4155	33.5492
hsa-miR-593*-4380957		40	40	40	40	40	40	40	40	40	40	40	40	40	40	40	40	40	40	40	40	40	40	40	40	40	40	40	40	37.5137	36.7755		40	36.3062	40	38.4235	40	34.4625	40	40	40
hsa-miR-624*-4380964		40	40	40	40	35.3472	32.8913	34.4382	40	40	40	36.297	40	37.1425	40	40	40	40	40	32.4214	34.8046	40	40	40	40	33.6128	33.6881	40	40	40	40		40	40	40	40	40	40	40	40	40
hsa-miR-629*-4380969		30.4133	30.9427	30.7189	33.6705	31.1525	29.8209	31.2793	30.8652	31.5969	29.2297	31.2173	31.2051	31.5622	29.9174	30.4764	33.6778	31.1311	34.4883	29.0307	32.0837	31.0187	30.8038	29.9584	31.9446	28.4832	30.0138	30.5303	29.8962	30.2823	30.1205		31.8261	30.6707	32.4567	30.1983	33.0182	32.9703	40	36.2846	31.6033
hsa-miR-616*-4380992		31.4325	35.6803	32.233	40	36.5436	32.6646	36.7604	34.5862	34.5583	31.6689	33.1557	35.3877	36.4451	33.6589	36.6037	36.9755	36.4159	40	31.6157	40	40	34.2143	40	33.6903	32.5832	33.4305	35.3398	32.6576	34.8437	34.1484		40	32.7056	40	31.3457	40	35.9475	40	40	32.3374
hsa-miR-29c*-4381131		27.3579	27.7319	28.5537	28.4191	27.4545	26.573	28.6122	28.2186	28.2972	26.3353	28.9563	27.5248	29.6015	26.3862	27.8137	31.5369	27.7479	30.2627	26.7167	30.0009	28.2118	27.6218	26.509	27.8977	40	27.2756	27.7398	27.9004	27.7713	27.386		27.5171	28.679	26.2674	26.3932	27.9103	28.8327	27.7983	29.0954	28.1019
hsa-miR-454*-4395185		34.2432	34.8255	33.6628	35.2809	34.7067	31.9561	33.5789	34.1423	35.1553	31.7016	33.7398	33.404	36.0126	31.5457	33.3482	35.7182	32.8342	40	31.9862	34.5152	40	33.6311	32.9235	33.8945	32.6891	32.0468	33.5624	34.0234	40	32.1271		34.1482	40	32.3053	31.3869	34.3663	40	33.628	40	35.242
hsa-miR-505*-4395198		27.3125	28.6697	28.1387	30.5264	27.873	27.5476	28.9191	28.7393	28.7641	27.4718	28.676	28.845	28.9333	27.8876	27.765	32.0399	28.4064	30.1471	27.4231	31.7414	29.2415	27.4166	27.4232	27.5629	27.3864	27.084	26.9104	28.0123	28.5738	27.862		29.3616	29.3858	27.3608	27.2668	29.3492	29.1814	30.0134	30.9646	28.7868
hsa-miR-221*-4395207		31.9925	33.0087	32.4978	35.2414	31.6985	30.8501	32.1125	32.4848	32.9777	30.804	31.5927	31.9259	34.2309	31.6359	30.9812	34.9999	31.4218	40	31.9011	40	40	30.5999	33.5204	33.6812	40	30.9476	32.9492	40	40	33.9447		40	40	40	33.9969	34.0225	40	40	40	40
MammU6-4395470		18.2293	19.9254	18.0164	22.2959	19.1313	16.8608	19.204	19.5348	19.6487	16.3429	18.9494	19.518	22.2291	16.9736	18.2677	23.3498	19.9911	21.743	16.576	24.5021	19.2947	18.3723	18.0526	18.7986	17.2712	17.089	18.076	18.3959	20.0852	16.6062		18.5553	21.5329	16.6466	16.9459	19.8295	21.0236	21.1084	23.1119	18.9936
MammU6-4395470		18.2851	20.0194	18.0496	22.428	19.3504	16.9172	19.6266	19.2722	19.7575	16.4503	18.9379	19.5822	22.8669	17.0096	18.2478	23.4368	19.9874	21.7919	16.642	24.1117	19.2642	18.5233	18.2476	18.9707	17.0982	17.1556	18.3402	18.4147	20.4186	16.6057		18.6427	21.5497	16.7372	16.933	19.999	21.223	20.8292	23.2795	19.0065
hsa-miR-222*-4395208		27.0439	27.8938	27.6906	33.5455	26.2738	26.5746	28.926	28.1442	28.7262	25.8909	27.2874	26.2457	28.3579	26.0654	26.31	31.5811	26.8677	28.4855	26.0614	40	34.0061	30.5147	29.4338	31.5646	30.4837	27.3293	30.0039	33.0104	30.2994	27.4729		29.7993	29.6202	27.9233	28.7007	29.5627	29.5535	30.0871	40	30.3266
hsa-miR-223*-4395209		29.1664	30.0957	30.7364	32.5899	33.7187	29.5111	31.8799	32.7279	30.1138	30.2502	31.2119	31.864	40	29.7899	29.3598	33.2123	37.5575	33.454	31.4439	40	30.1236	29.6071	30.9796	30.5554	32.1128	30.654	30.9447	34.6694	31.4109	29.8575		30.224	31.1748	30.4697	30.8078	30.0302	31.1253	40	40	30.3461
hsa-miR-136*-4395211		30.3016	30.3737	30.1228	34.9134	30.4231	29.5403	30.8262	30.8608	31.6707	28.4591	30.5125	30.7645	31.847	29.97	29.7401	32.7176	32.2746	32.2432	29.0241	40	32.2129	30.9019	31.0485	30.6375	31.0358	29.3868	31.9073	35.0892	32.2576	31.5568		34.0424	32.3604	31.3509	30.8397	30.5939	31.3766	33.6593	40	34.4912
hsa-miR-185*-4395215		40	40	40	40	40	40	40	40	40	40	40	40	40	40	40	40	40	40	40	40	40	40	40	40	40	40	40	40	40	40		40	40	40	40	40	40	40	40	40
hsa-miR-186*-4395216		32.4323	31.5206	31.9614	40	32.0573	33.2876	40	33.66	33.1093	34.7985	35.2417	35.3904	35.5425	31.1933	30.3272	40	32.6612	36.6391	31.475	34.1907	33.6875	21.3625	21.3351	29.8552	25.056	38.9913	31.1944	40	33.3751	40		31.6464	35.7623	34.7909	28.7243	25.3094	31.4138	40	29.7854	33.8819
hsa-miR-195*-4395218		40	40	40	40	40	40	40	40	40	40	40	40	40	40	40	40	40	40	40	40	40	40	40	40	40	40	40	40	40	40		40	40	40	40	40	40	40	40	40
hsa-miR-30c-1*-4395219		32.5767	34.6642	33.6693	40	30.9033	35.4602	40	35.51	40	31.866	40	32.5025	40	40	37.8284	40	38.0518	40	31.7055	40	40	31.1659	38.0799	29.6432	26.951	38.2572	31.1429	34.944	29.3377	31.8563		29.7444	29.766	32.0317	29.3425	28.0405	38.5531	29.7677	37.6689	31.4598
hsa-miR-30c-2*-4395221		40	40	40	40	38.9492	40	40	40	40	40	40	40	40	40	40	40	40	40	40	40	40	40	36.9808	40	34.0617	40	40	40	40	32.7276		33.9891	36.7311	40	35.316	36.3532	40	35.5133	40	40
hsa-miR-32*-4395222		40	40	40	40	40	40	40	40	40	40	40	40	40	40	40	40	40	40	40	40	40	39.7938	40	40	40	40	40	40	40	40		40	40	40	40	40	40	40	40	40
hsa-miR-130b*-4395225		30.3909	35.9641	31.4864	36.0712	31.5449	31.0683	32.6278	35.3232	31.9602	30.6651	30.9446	31.833	36.532	30.0908	33.3824	33.7621	38.0006	34.3521	32.2712	34.795	29.8543	30.6387	31.8939	32.8526	27.5559	29.3419	31.2173	31.6804	32.5927	32.2457		30.5257	40	29.5982	30.0929	34.5233	40	30.4518	31.0115	40
hsa-miR-26a-2*-4395226		32.4295	40	33.7141	40	32.6295	32.549	33.2379	31.9138	32.4731	33.8662	40	40	40	32.3956	32.2944	40	33.4699	40	31.157	40	40	33.412	40	33.6487	31.9531	30.5653	32.884	33.2606	40	40		32.3482	40	32.2538	31.6499	35.4791	40	32.2841	32.6309	32.4213
hsa-let-7g*-4395229		31.7129	40	40	40	32.941	30.561	40	37.5568	34.7727	30.0462	33.2562	32.4616	38.2952	32.8166	35.2658	40	38.5693	40	32.8769	40	40	35.3842	40	31.3185	32.3203	32.7982	40	32.0182	33.8359	35.7269		33.0432	40	33.1719	35.2384	40	33.5414	40	40	22.2506
hsa-miR-302b*-4395230		40	40	40	40	40	40	40	40	40	40	40	40	40	40	40	40	40	40	40	40	40	40	40	40	40	40	40	40	40	40		40	40	40	40	40	40	40	40	40
hsa-miR-302d*-4395231		40	40	40	40	40	40	40	40	40	40	40	40	40	40	40	40	40	40	40	40	40	40	40	40	40	40	40	40	40	40		40	40	40	35.1489	40	40	40	40	40
hsa-miR-367*-4395232		40	40	40	40	40	40	40	40	40	40	40	40	40	40	40	40	40	40	40	40	40	40	40	40	40	40	40	40	40	40		40	40	37.6728	40	40	40	40	40	40
hsa-miR-374a*-4395236		33.4153	32.2757	40	40	33.453	33.4515	40	40	40	31.7667	33.0224	35.7404	40	40	40	40	33.5407	40	40	40	40	40	40	40	40	40	40	33.2566	40	40		40	40	35.1283	40	40	40	40	40	40
hsa-miR-23b*-4395237		30.7701	29.5515	32.1273	32.6011	28.4911	32.1489	32.8222	31.672	32.399	29.6226	31.1401	33.7391	31.0731	28.4533	38.1793	35.0856	31.9665	29.967	32.6954	40	40	24.9248	36.5501	30.8134	28.2421	27.5143	28.6263	33.6016	30.1263	29.1114		30.6682	38.2011	28.5521	29.1972	27.5689	29.228	27.7172	22.6126	32.1078
hsa-miR-376a*-4395238		33.7668	40	33.6473	33.3192	40	33.3853	32.8395	34.7928	40	38.9177	40	40	40	40	40	40	40	40	38.5059	40	40	36.6251	38.0458	40	34.7568	40	39.9088	40	40	40		40	40	36.821	40	40	40	40	40	40
hsa-miR-377*-4395239		31.1871	40	38.0664	32.8901	31.1787	31.26	34.951	33.8612	34.2833	31.3718	36.8719	31.8442	40	32.0046	33.4257	40	33.0857	36.8489	30.4425	40	40	29.9344	40	39.394	26.9557	31.8816	34.8845	35.1064	31.9458	40		32.4864	37.0978	30.2956	29.9345	37.1228	40	29.723	37.6323	32.2591
hsa-miR-30b*-4395240		40	40	40	40	40	40	40	40	40	40	40	40	40	40	40	40	40	40	40	40	40	40	40	40	40	40	40	40	40	40		36.3556	40	40	40	40	40	40	40	40
hsa-miR-122*-4395241		40	40	40	40	40	40	40	40	40	40	40	40	40	40	40	40	40	40	40	40	40	40	38.8481	40	39.557	40	40	40	40	40		40	40	40	40	40	40	40	40	40
hsa-miR-130a*-4395242		31.863	40	40	40	40	34.9845	40	40	40	40	40	33.3262	40	40	34.217	40	40	38.581	40	40	40	40	38.9382	40	33.5847	40	40	40	40	40		40	40	40	40	39.5	40	40	40	40
RNU48-4373383		19.7955	22.186	20.3361	24.0477	21.3889	18.934	21.3755	21.3292	20.9917	18.7741	21.6735	21.8423	25.0756	19.3405	20.967	25.7788	23.0212	23.504	19.3145	21.7901	20.9264	21.3627	20.9316	21.0208	19.2973	20.115	19.9801	19.8622	25.324	23.1108		25.3957	27.2915	21.1265	23.8422	21.7531	28.1061	28.6339	23.4092	24.5912
RNU48-4373383		19.8944	22.2406	20.3508	23.6936	21.4104	18.9912	21.2229	21.1595	21.2014	18.83	21.6698	21.824	24.8277	19.2767	21.1227	25.7457	22.9805	23.6529	19.2968	21.9037	20.9365	21.3087	20.7537	21.0537	19.092	20.0847	20.0651	19.8154	25.1317	23.093		25.5008	27.6939	21.0458	23.6467	21.9024	28.3044	29.3096	23.2581	24.5832
hsa-miR-132*-4395243		31.0434	34.7172	40	35.179	40	36.2306	40	40	40	31.5139	34.6438	40	40	35.6634	38.958	40	40	38.9547	40	40	40	34.6571	40	33.5959	40	31.2501	35.8774	40	40	32.899		40	37.1077	40	33.3309	40	40	37.0142	40	33.0673
hsa-miR-379*-4395244		32.7189	40	39.9455	40	40	35.4456	40	40	33.853	34.9015	36.1993	40	40	37.4053	35.1035	40	38.3995	30.9599	36.4588	40	31.2525	36.0325	40	33.5261	37.4074	34.7498	37.7092	40	39.5481	33.5265		40	33.6152	33.6579	32.739	29.2224	40	31.0263	40	37.5024
hsa-miR-148a*-4395245		33.9537	40	33.0555	40	34.8557	33.7841	35.8783	40	38.7699	29.6804	37.7965	39.4166	40	30.3914	32.331	34.9673	39.8108	30.2667	30.8122	37.3208	31.6476	29.0188	29.7816	30.2613	27.5981	39.8323	28.6467	31.3342	29.6118	30.0925		29.9589	31.7073	30.2339	28.8794	29.1455	31.5904	31.0515	36.8828	31.3147
hsa-miR-33a*-4395247		31.2895	32.9105	38.0768	32.8336	32.4164	36.1432	35.3635	31.0794	32.4927	30.102	31.5545	34.3774	34.7967	31.5191	31.6817	40	32.4721	34.6233	29.6319	39.1647	36.3011	33.1857	31.2178	30.8084	29.2685	33.4223	31.2101	29.6488	31.0435	30.1206		28.6695	31.597	31.8181	29.3123	33.7657	31.7781	40	34.6673	35.0193
hsa-miR-92a-1*-4395248		31.5856	33.4846	33.4856	35.4026	33.0483	30.829	32.8569	31.4919	32.2701	30.232	31.8369	33.8223	40	30.6399	40	34.4634	34.8089	31.5815	29.9402	40	34.0148	40	35.7927	40	33.7843	33.5834	34.6873	30.4348	32.1832	30.6618		31.2027	30.5156	31.4959	31.5955	40	34.0942	32.1097	32.8888	34.1995
hsa-miR-92a-2*-4395249		40	40	40	40	40	40	40	40	40	40	40	40	40	40	40	40	40	40	40	40	40	40	40	40	40	40	40	40	40	40		40	40	40	35.9488	40	40	40	40	40
hsa-miR-93*-4395250		28.1886	29.7739	29.0215	33.3094	28.4007	28.2732	30.9582	29.9782	29.8693	27.959	29.8595	28.9136	30.9577	28.2408	28.4547	31.6975	29.3287	32.6831	27.8637	30.1809	29.7174	29.4126	28.2757	28.893	26.6423	28.3375	28.1794	28.0154	27.2525	25.0737		25.6891	26.9599	27.0593	25.2919	29.4994	27.4586	27.856	31.3479	26.7215
hsa-miR-96*-4395251		40	40	40	40	40	40	40	40	40	40	40	40	40	40	40	40	40	40	40	40	40	40	40	40	40	40	40	40	40	40		40	40	40	40	40	40	40	40	40
hsa-miR-99a*-4395252		25.5359	26.5026	25.867	27.8048	25.9818	25.2617	27.3968	26.3253	27.0508	24.885	27.1814	26.9845	27.6721	25.1002	25.7481	30.474	26.147	29.1804	24.8238	30.0752	27.8221	26.2508	26.8794	27.3523	24.8244	26.3119	26.1638	27.9049	27.2914	26.3939		27.9928	28.8433	26.4032	28.1535	26.9454	29.6555	28.6001	31.1915	28.107
hsa-miR-100*-4395253		34.3754	32.0874	32.2023	32.9583	32.6758	29.6544	34.831	32.4438	40	40	32.7688	40	34.3181	33.0595	30.8031	40	32.2015	40	31.5316	40	32.6961	29.3481	31.0568	38.7595	31.4298	30.6788	40	40	36.4721	31.2858		40	40	31.0188	31.282	32.0064	39.0118	40	40	40
hsa-miR-101*-4395254		36.03	33.9308	39.1194	40	35.9466	40	36.4598	40	40	34.0498	40	40	33.2816	33.4056	34.7017	40	38.0663	40	35.6474	40	31.6243	25.875	28.0508	40	30.5219	40	34.7442	40	28.9487	30.6262		32.2421	27.4833	27.0437	34.9748	31.4749	31.9384	30.3221	35.2913	32.9244
hsa-miR-138-2*-4395255		40	40	40	40	40	40	40	40	40	40	40	40	40	40	40	40	40	40	40	40	40	40	40	40	40	40	40	40	40	40		40	40	40	40	40	40	40	40	40
hsa-miR-141*-4395256		31.1448	32.4061	40	40	40	32.2726	35.3926	33.4176	31.3993	30.2725	40	33.434	40	32.2952	32.6351	34.3241	34.2455	40	30.196	37.3338	31.8298	32.3221	38.0326	33.5859	29.1227	39.4341	31.2601	33.5811	31.388	31.256		31.0014	32.1537	31.0939	31.0619	40	40	40	38.6259	33.2713
hsa-miR-143*-4395257		22.804	26.3638	29.6426	29.2839	24.0022	24.719	30.073	30.2919	32.7307	25.7496	26.5035	25.5908	26.0611	23.6668	27.9188	35.108	28.5795	35.2049	26.2005	40	36.834	27.7397	27.836	28.9784	27.8737	26.9194	31.6089	33.8937	27.9426	23.7339		28.6915	25.7855	23.4238	26.3305	28.4827	27.1143	28.5591	26.5663	27.1643
hsa-miR-144*-4395259		31.7102	32.7025	32.4473	32.5224	30.7093	28.9242	30.9088	28.8207	30.7651	28.6675	32.673	29.5043	39.1575	30.5003	30.6182	37.6671	31.6122	32.2986	30.1857	33.1092	33.2944	30.588	30.3019	30.0143	29.9087	40	30.1267	40	40	40		40	33.1063	30.8261	28.9434	33.3825	40	40	40	30.0257
hsa-miR-145*-4395260		24.2488	25.2215	25.3623	26.0177	23.5697	23.411	25.611	24.6995	25.9662	23.3977	24.6975	24.4838	26.4176	23.532	24.9524	27.3422	25.1773	26.866	24.2304	31.7587	27.2351	25.8756	26.2963	26.2964	26.3947	24.2119	26.3587	27.5945	27.981	25.1342		27.4525	29.348	25.6882	26.8026	27.0215	28.2437	27.9017	29.527	27.708
hsa-miR-125b-2*-4395269		26.3744	27.9549	25.7138	32.7168	25.5239	25.943	29.3222	26.7485	29.6741	24.7988	28.5317	28.2416	30.9958	26.3305	26.4727	35.5138	29.399	31.9349	25.2195	36.9659	36.1646	28.2708	28.861	28.9427	25.2923	30.8018	28.3641	31.8408	26.8509	25.6647		26.6598	26.3225	27.5749	29.4117	26.4464	28.6253	29.3433	28.2844	28.1102
hsa-miR-135b*-4395270		40	40	40	36.2273	40	31.5974	32.9648	40	35.0247	31.6609	40	39.2272	40	30.6289	40	40	37.3302	40	33.2127	35.0606	40	32.6973	40	40	40	37.2984	40	40	40	40		40	40	40	40	34.4732	40	40	32.738	40
hsa-miR-148b*-4395271		31.0393	31.0624	33.1088	32.0182	30.8701	30.9467	40	31.501	40	29.8665	31.9767	31.4474	40	30.1579	31.4331	40	31.4024	32.7669	31.1484	40	33.7106	31.469	32.5087	31.249	30.2698	31.1643	30.7269	31.37	31.4089	31.2312		40	31.6709	30.8789	28.878	35.2498	37.8734	32.9791	31.9272	32.7612
hsa-miR-138-1*-4395273		27.2707	27.399	27.544	27.534	28.7656	27.4336	27.011	26.7087	26.2666	26.5388	27.5169	27.4717	27.3236	26.6514	27.0764	27.0567	26.892	26.3173	27.5188	26.6509	26.5608	26.6025	26.339	26.7938	26.9489	26.604	26.1147	27.5366	30.4706	31.2005		31.6407	31.0421	29.5311	30.8469	28.4196	32.8179	31.8682	26.0356	30.1314
hsa-miR-146a*-4395274		40	40	40	40	40	34.3353	40	40	40	40	34.4342	40	40	40	40	40	40	40	40	40	40	37.6146	40	40	40	40	40	40	40	40		40	40	35.4256	40	40	40	40	39.4448	40
hsa-miR-149*-4395275		40	40	40	40	40	40	40	40	40	40	40	40	40	40	40	40	40	40	40	40	40	40	40	40	40	40	40	40	40	40		40	40	40	40	32.8739	40	40	40	40
RNU48-4373383		19.8464	22.213	20.2065	23.7472	21.3073	18.9905	21.2311	21.2932	21.1139	18.6851	21.6242	21.8425	24.6625	19.3311	21.0748	25.9235	22.9665	23.6973	19.3176	21.8076	20.9255	21.3602	20.8398	20.958	19.2741	20.197	19.9851	19.8956	25.367	23.1044		25.6157	26.9998	20.9864	23.9149	21.8885	28.2577	29.3821	23.2079	24.853
RNU48-4373383		19.8348	22.0505	20.3219	23.6465	21.2675	18.995	21.3046	21.2085	21.0099	18.6284	21.667	21.7605	24.6726	19.2678	20.9736	25.8514	23.0004	23.8384	19.3491	21.8322	20.7915	21.44	20.9586	21.0312	19.2045	20.158	19.9952	19.9521	25.1449	23.0819		25.5588	27.5007	20.9814	23.8498	22.1141	28.6771	29.3971	23.1728	24.6776
hsa-miR-29b-1*-4395276		40	39.7074	40	40	40	33.9904	40	40	40	33.0751	37.8742	40	40	33.0883	36.086	40	40	40	39.1752	40	40	38.8573	40	40	40	40	40	36.2658	40	35.7554		40	40	40	35.2449	29.1633	34.2288	32.7367	37.5963	40
hsa-miR-29b-2*-4395277		30.0082	31.7124	29.8117	29.5595	28.8763	28.8968	31.6399	30.0525	32.3911	28.3643	29.492	29.7861	33.5867	28.1749	28.8357	32.8515	30.5968	30.8498	28.5236	31.1986	31.9558	30.4252	30.0986	30.8948	27.4585	29.9757	30.5516	30.2591	30.8434	30.7481		30.9892	32.0453	30.0302	28.6728	30.6481	40	31.1603	36.5033	33.607
hsa-miR-105*-4395279		40	40	40	40	40	40	40	40	40	40	40	40	40	40	40	40	40	40	40	40	40	40	40	40	40	40	40	40	40	40		40	40	40	40	40	40	40	40	40
hsa-miR-106a*-4395281		40	40	40	40	33.3468	40	40	35.0471	40	33.7991	40	40	40	40	40	40	38.6248	40	33.4258	40	40	40	32.98	40	40	40	40	40	40	40		40	40	40	40	40	40	40	40	40
hsa-miR-16-2*-4395282		40	40	40	40	40	40	40	40	40	40	40	40	40	40	40	40	40	40	40	40	40	40	40	40	40	40	40	40	40	40		40	40	40	40	39.0229	40	40	37.2087	40
hsa-let-7i*-4395283		29.8548	30.739	30.4853	30.5987	29.8884	28.932	32.7257	30.9499	30.7734	29.0361	31.3955	29.9522	37.2865	29.1766	29.3037	34.2015	29.8512	33.0993	28.9539	40	40	31.9337	32.7969	40	31.2254	29.4097	31.4082	40	30.5	28.8504		28.7768	29.8331	27.8299	28.865	36.9455	30.9626	40	32.3802	30.3081
hsa-miR-15b*-4395284		30.6077	31.9747	31.8374	35.0991	31.7333	28.5861	38.492	31.9791	31.4117	26.9415	32.494	32.7484	40	28.7911	29.3962	40	32.1915	30.5839	28.5244	31.4918	25.1329	27.1994	29.5775	25.9624	25.4472	32.7207	27.5256	28.9272	25.4192	25.546		27.3347	25.9785	26.4273	25.0828	22.8258	29.0957	24.4777	28.9905	28.6439
hsa-miR-27b*-4395285		29.0072	29.9388	30.4225	31.9614	28.8845	28.6733	32.9953	32.0093	30.6152	28.2219	29.0274	29.6734	33.4683	27.5492	30.159	31.9143	32.0091	31.4286	28.4144	33.9016	32.162	30.2765	31.2628	31.3597	31.0394	28.9654	32.4414	34.876	32.5381	30.0476		32.1777	31.3342	29.3302	29.6981	33.522	32.6853	31.5881	40	31.2742
hsa-miR-335*-4395296		26.5245	27.6301	29.7287	36.1353	30.8773	27.3239	29.2751	28.2731	28.953	25.3275	31.9272	31.8113	36.9891	28.0952	27.3706	33.9755	29.3053	33.226	26.5027	30.2436	32.0072	30.0614	28.2417	29.9577	28.1644	26.7654	29.5632	32.4614	30.8157	28.4282		30.3708	28.4942	28.823	27.3126	29.8888	31.4872	32.3888	29.9683	29.16
hsa-miR-99b*-4395307		28.2694	30.1589	28.6404	30.3838	28.8767	28.1486	31.0584	29.8238	29.3393	28.038	29.3618	28.5628	30.3704	27.6193	28.0503	34.0331	28.5292	30.4895	28.0229	34.6316	28.9435	28.4934	29.9791	29.8743	30.3352	28.6319	29.1767	30.6247	29.4657	29.2848		30.4956	30.5693	29.7234	28.1952	30.3115	30.7701	30.0564	34.0298	32.1805
hsa-miR-124*-4395308		40	40	40	40	40	40	40	40	40	40	40	40	40	40	40	40	40	40	40	40	40	40	40	40	40	40	40	40	40	40		40	40	40	40	40	40	40	40	40
hsa-miR-541*-4395311		40	35.9358	40	40	40	36.4608	36.221	40	40	40	40	40	40	40	35.6549	40	40	40	40	40	40	40	40	40	37.6341	39.8126	40	40	36.8586	40		40	35.6522	40	40	36.2497	40	40	40	40
hsa-miR-888*-4395324		40	40	40	40	40	40	40	40	40	40	40	40	40	40	40	40	40	40	40	40	40	40	40	40	40	40	40	40	40	40		40	40	40	40	40	40	40	40	40
hsa-miR-9*-4395342		31.881	32.9718	31.7887	32.4433	30.4381	29.1926	34.371	30.3322	31.6559	30.5011	32.2339	31.0311	33.0115	29.7843	31.4115	40	33.0372	33.0612	31.0583	31.4926	40	32.0862	40	40	34.8439	24.7767	33.5814	33.9563	40	32.3416		34.1807	40	38.9004	30.3066	33.3734	40	31.7134	40	34.2599
hsa-miR-135a*-4395343		20.6655	19.3518	19.9555	19.8819	20.1519	19.0303	19.1074	19.025	19.1368	19.5794	19.5015	19.9867	19.7864	19.8823	19.1996	19.3223	18.7848	19.0292	19.2109	18.6692	18.762	18.707	18.1638	18.693	18.4099	18.3994	18.0602	18.9551	22.9456	24.729		24.9729	23.9079	21.9168	22.7989	20.4004	25.9982	22.8835	18.6055	22.8113
hsa-miR-411*-4395349		40	35.5916	40	35.6443	40	32.6549	40	38.9995	35.6006	34.9997	34.5205	35.9013	34.4977	32.9887	33.2181	40	34.0228	40	40	40	40	40	40	35.4487	40	32.8713	32.7816	40	30.5771	31.0286		40	38.1562	40	33.2646	32.8965	40	33.5277	40	32.5887
hsa-miR-340*-4395370		27.0367	28.7768	28.1235	30.0157	28.5146	27.2735	29.1659	28.5301	29.1477	26.3298	29.2015	29.0647	29.6268	27.4504	27.9944	31.6351	28.7274	31.1179	27.8964	30.5294	30.121	28.9921	28.9512	29.359	27.7229	28.4125	29.9661	30.5972	30.1887	28.2143		30.1612	29.2662	28.2512	27.1623	30.5333	31.4951	32.9961	40	29.9254
hsa-miR-545*-4395377		40	40	40	40	40	35.3368	40	40	40	40	40	40	40	40	33.1566	40	40	40	40	40	40	40	37.493	37.0101	40	36.4434	40	40	40	40		38.306	40	40	40	40	40	40	40	40
hsa-miR-183*-4395381		30.79	31.8139	35.0696	38.949	40	33.2178	38.2248	31.1579	31.8259	27.5434	40	31.4795	40	27.1664	29.743	38.7561	32.9611	32.8319	27.8973	28.2576	32.0086	30.9048	31.9888	31.2209	26.1748	32.0565	27.9463	31.2199	28.712	27.37		28.1422	27.5086	27.149	25.8304	29.0085	29.1302	28.0449	28.71	26.1932
hsa-miR-192*-4395383		33.3768	40	34.9184	40	40	33.4332	40	40	40	31.2995	40	33.6097	40	32.4987	33.8064	40	40	32.3565	32.2399	34.4359	40	33.2919	40	40	40	40	40	40	40	40		33.1627	40	35.2364	31.5139	40	40	40	40	40
hsa-miR-200b*-4395385		26.4551	28.0894	28.1023	40	31.3434	26.0802	27.9292	28.5715	28.5102	24.8722	40	40	40	26.3974	27.1495	40	28.6351	37.5163	25.6198	27.3597	29.2187	28.9264	28.7513	28.1783	40	28.2327	27.0979	32.868	29.1731	26.1546		31.9628	27.2216	26.7383	36.0383	40	28.6059	28.0408	33.4945	26.5858
hsa-miR-200c*-4395397		40	40	40	40	40	40	40	40	40	40	40	40	40	40	40	40	40	40	40	40	40	39.1635	36.9762	40	32.8571	40	40	40	31.5822	32.8139		32.5709	30.6714	33.9824	30.3791	35.5981	34.959	33.5228	38.5	40
RNU44-4373384		22.5348	24.1724	22.8766	25.6387	23.8322	21.395	23.5281	23.3153	23.5752	21.1641	23.921	24.2077	28.8639	21.6981	23.0273	31.1646	25.0849	25.1138	21.5002	23.3615	22.4408	23.1254	22.4752	23.1399	20.2971	21.9514	21.49	21.6891	23.3229	20.4872		22.7822	23.3181	21.1561	21.5899	23.0274	23.7939	24.9764	27.0886	22.1192
RNU44-4373384		22.5135	24.2371	22.8893	25.5282	23.8575	21.3192	23.8722	23.3478	23.5009	21.1042	24.2855	24.3882	30.4021	21.66	23.1855	30.3479	25.1647	25.2646	21.6101	23.5554	22.7514	23.0938	23.0536	22.6708	20.194	21.7876	22.439	21.4446	22.9973	20.4609		22.5461	23.7131	21.2369	21.5974	22.8774	24.1196	24.8381	27.0052	21.91
hsa-miR-155*-4395398		40	40	40	40	40	40	40	39.107	40	40	40	40	40	40	40	40	40	40	40	40	31.9696	40	40	40	40	40	40	34.1708	40	40		40	40	39.3423	40	40	40	40	40	40
hsa-miR-10a*-4395399		33.1717	40	36.5298	40	40	33.8178	34.6709	38.3485	37.4833	40	35.65	40	40	32.5465	37.3293	37.2904	39.8871	35.5819	38.2946	40	33.7682	38.4704	26.9897	31.2041	29.6709	36.3948	40	40	35.6945	33.5474		40	31.2786	30.6458	29.8109	35.8108	40	33.6095	32.5205	32.5065
hsa-miR-214*-4395404		26.6361	27.8912	27.7626	29.4873	27.1359	26.597	28.5674	27.7357	28.2884	26.2289	28.1495	28.0826	28.9073	26.6679	27.5	30.536	28.4976	28.5266	26.5791	35.287	30.4537	28.6145	28.0529	28.5398	27.7088	27.8882	28.8484	30.4868	28.7768	26.6618		29.1488	29.8863	27.5611	27.4896	29.0462	29.1659	29.7677	31.6714	29.1632
hsa-miR-218-2*-4395405		40	40	40	40	32.1609	40	40	40	40	40	32.4289	40	40	36.0544	40	40	40	40	38.6847	40	40	40	34.7049	31.5877	38.3939	40	40	40	40	40		40	40	38.8357	35.1863	40	40	40	40	40
hsa-miR-22*-4395412		27.2108	28.1365	29.2489	29.3555	27.983	27.5843	29.9548	28.9145	29.3229	27.0161	28.0488	28.7895	31.5333	27.0683	28.6969	32.403	29.0653	29.7278	27.5933	32.4826	31.1696	28.5915	29.4199	29.8469	29.2118	28.1816	30.4863	30.9322	29.503	28.1419		29.7122	31.0822	27.5412	28.1734	31.6044	31.9199	30.7322	33.2793	29.9072
hsa-miR-425*-4395413		28.7186	29.0001	29.2039	29.6714	28.5772	28.2052	29.2478	29.8559	29.1555	27.3819	28.8359	28.3396	30.0095	27.3862	28.6691	32.542	29.3945	30.713	27.8391	29.3874	29.692	28.9336	28.9182	28.8908	28.3851	28.6271	29.1696	29.55	29.8439	29.1248		30.1975	29.923	28.8388	27.6228	29.4857	33.1743	32.0567	30.5691	30.0926
hsa-miR-30d*-4395416		29.0622	30.3428	30.6847	32.3763	29.6888	30.0985	31.4904	31.3207	31.8569	28.5482	32.0559	30.2143	32.6883	28.9483	29.8918	40	29.8773	32.2449	29.1302	30.8985	32.6197	30.0206	31.0217	30.3686	28.6848	31.1133	31.2595	29.4846	30.5302	32.376		31.7158	32.8275	29.6017	31.3803	33.142	31.6094	32.4621	40	32.2806
hsa-let-7a*-4395418		33.8379	37.2009	40	33.5376	34.6485	34.4512	40	38.015	35.6957	32.5588	35.0711	36.6163	40	31.8111	35.7708	40	33.7785	36.4024	31.3249	39.0852	40	30.7578	27.3366	37.2008	28.8573	29.9167	28.5813	30.9335	34.5963	30.8971		38.8139	27.7529	22.8988	31.9301	25.9049	40	35.4339	33.1561	40
hsa-miR-424*-4395420		26.1088	31.5059	31.0602	35.6372	27.2411	29.1286	30.5389	29.1644	29.8108	31.6087	29.9503	28.7671	31.5853	28.09	28.6995	34.6152	29.3064	31.3223	27.0814	37.4651	31.7764	29.3074	28.9652	32.1506	30.135	30.2385	32.1764	34.2818	29.6907	27.6179		27.9438	32.8707	28.0932	28.2715	29.7555	28.1123	31.0432	36.6966	30.1294
hsa-miR-18b*-4395421		40	40	40	40	40	40	40	40	40	40	40	40	40	40	40	40	40	40	40	40	40	40	40	40	40	40	40	40	39.3791	36.4764		34.6103	40	40	38.6211	40	40	40	40	40
hsa-miR-20b*-4395422		36.8838	34.3245	37.0977	40	40	40	37.5694	40	40	30.9279	40	40	40	32.5823	31.1254	40	33.3447	40	30.8431	40	40	40	40	35.0916	31.3943	35.3219	36.3505	33.3118	40	33.7469		32.6238	40	40	30.9632	40	40	33.3854	40	33.9041
hsa-miR-431*-4395423		40	40	40	40	40	40	40	40	40	40	40	40	40	40	40	40	40	40	40	40	40	40	40	40	40	40	40	40	40	40		40	40	40	40	40	40	40	40	40
hsa-miR-7-2*-4395425		34.2206	40	38.0343	40	32.0443	40	40	37.3351	40	34.1695	33.9933	40	40	36.4114	33.3256	40	36.4263	40	34.3628	39.6333	40	40	30.954	40	40	40	40	40	40	35.6186		35.1296	40	31.8087	33.5696	40	35.1714	40	36.2937	35.5541
hsa-miR-10b*-4395426		27.9449	29.0299	29.5226	31.7178	29.246	27.9273	29.5863	28.4888	28.6913	27.4864	30.0415	28.8079	30.0329	27.4122	27.3008	32.7271	29.8974	30.1446	26.9676	31.1606	29.4684	29.7965	30.8034	30.3739	27.7811	29.2853	28.6954	33.3425	30.4556	28.4464		29.0999	29.5257	27.6735	26.0603	29.0489	28.7673	29.3	30.2491	28.3638
hsa-miR-34a*-4395427		24.8398	25.7545	25.989	28.5028	25.1453	25.2029	26.9878	25.9387	26.8896	24.3925	26.341	27.3414	27.6344	25.4909	25.3641	29.2176	25.6793	27.3926	24.264	30.2351	27.6855	25.9446	26.5427	27.2463	26.2548	25.8826	26.8347	27.7815	28.3877	25.806		29.1877	28.9328	27.4041	27.1989	27.6548	29.3892	27.9904	28.6694	28.5615
hsa-miR-181a-2*-4395428		27.4842	29.1855	27.8653	32.7766	29.6016	28.178	29.3625	28.4208	29.4689	26.4231	29.5916	32.4964	28.7174	28.2964	27.963	32.7602	29.0858	31.2723	26.8719	34.3393	31.5574	29.5578	29.1247	30.6304	28.8733	28.8765	29.8229	30.7293	30.6492	27.9929		30.6811	31.3661	28.4581	29.238	29.9194	31.2839	31.8746	33.4817	31.6169
hsa-miR-744*-4395436		28.8499	31.6942	29.6712	32.7385	29.8983	30.5152	30.388	29.6358	32.2967	28.0508	31.6576	31.2433	32.1427	28.9845	29.1431	37.7318	29.6384	31.6936	28.2387	30.9793	34.8032	30.741	31.787	31.4264	27.8369	29.7791	29.8946	29.7399	30.1288	28.7096		30.5536	31.7303	28.104	27.6786	30.526	34.7458	30.0839	37.0226	32.223
hsa-miR-452*-4395441		40	40	40	40	40	40	40	40	40	40	40	40	40	40	40	40	40	40	40	40	40	39.8311	40	39.1968	39.5294	40	40	40	40	40		40	40	40	40	40	40	40	40	40
hsa-miR-181c*-4395444		30.025	33.0148	31.3252	35.9831	29.8802	28.5358	31.3065	33.8295	38.2873	27.2319	33.3493	30.3885	34.8826	29.5538	31.3038	40	33.7247	35.5853	28.8582	35.6186	30.124	26.2043	28.3411	28.7076	27.1445	29.3139	31.4313	40	30.0595	28.1327		30.3443	24.9953	30.3051	26.2947	25.2106	29.0918	28.5018	24.6957	32.3174
hsa-miR-708*-4395453		40	40	40	40	40	39.1422	40	40	40	40	40	40	40	40	40	40	40	40	40	40	40	40	40	40	40	40	40	40	40	40		40	40	40	40	40	40	40	40	40
hsa-miR-92b*-4395454		40	40	40	40	40	40	40	40	40	40	40	40	40	40	40	40	40	40	40	40	40	40	40	40	40	40	40	40	40	40		40	40	40	40	40	40	40	40	40
hsa-miR-551b*-4395457		40	39.0433	31.3874	40	32.1789	33.7262	31.5054	33.3214	34.9366	31.6036	34.4537	35.8025	33.4294	32.6437	32.373	36.1571	31.8161	33.4298	31.5899	31.3192	33.564	31.5824	32.1588	37.1375	31.5103	30.9556	31.0216	32.604	36.9878	40		37.553	31.899	37.2254	35.6527	32.2567	40	37.4372	31.6968	40
RNU44-4373384		22.3381	24.2673	23.0015	25.8707	23.9649	21.3258	23.7156	23.5745	24.1326	21.058	24.3482	24.2609	29.836	21.8459	23.3079	31.1419	24.7983	24.8823	21.6666	23.8395	22.2271	22.1605	22.8132	22.3782	19.7706	22.143	21.4578	21.5101	22.8762	20.1635		22.8639	23.3458	20.6332	21.3103	21.4887	24.0223	23.9252	25.9768	22.0502
RNU44-4373384		22.5633	24.3239	22.985	25.8011	23.822	21.303	23.7839	23.5179	23.6207	21.2995	24.2047	24.3255	28.9405	21.5188	23.217	31.3044	25.1712	24.7633	21.5655	23.4887	22.2237	22.7469	22.7365	22.5975	19.8719	22.0812	21.5371	21.5613	22.5152	20.2868		23.0705	22.9939	21.1696	21.5864	22.6631	24.1487	24.5324	25.0263	21.9676
hsa-miR-202*-4395473		40	40	40	40	40	35.1523	40	40	40	40	40	40	40	40	40	40	40	40	40	40	40	40	40	40	40	40	40	40	40	40		40	40	40	40	40	40	40	40	40
hsa-miR-193b*-4395477		27.9816	31.0931	30.9687	32.5967	28.4297	29.518	31.1992	29.9196	30.7686	28.383	29.6893	28.4819	32.412	29.1056	31.5169	37.7505	32.4764	35.3072	28.1849	34.4416	32.5597	29.2867	33.0322	31.0855	27.8531	29.0632	31.9952	32.3459	29.8576	30.9852		33.2138	29.6688	31.688	36.0705	29.2461	40	33.6382	33.1732	36.4683
hsa-miR-497*-4395479		40	35.4438	40	40	40	40	40	35.1291	40	32.8009	40	36.6267	40	40	40	40	40	37.0774	40	40	40	40	40	36.1537	40	40	40	40	40	32.4866		33.5059	40	40	40	36.2338	40	40	40	40
hsa-miR-518e*-4395482		40	40	40	40	40	40	40	40	40	40	40	40	40	40	40	40	40	40	40	40	40	40	40	40	40	40	40	40	40	36.3422		40	39.3404	40	36.2023	40	40	40	40	40
hsa-miR-125b-1*-4395489		29.5499	30.4485	29.5782	31.226	29.0123	29.3043	30.9555	30.9334	30.2752	29.7346	30.0184	29.5723	32.1573	29.129	29.8678	31.9137	30.4128	30.8093	28.6846	40	33.5217	29.5911	30.1187	31.4964	30.5884	29.711	29.6912	31.8465	31.2453	29.7815		31.7622	31.0562	29.8939	30.9596	29.9875	40	31.4748	30.5625	32.0034
hsa-miR-194*-4395490		40	40	40	40	40	40	40	40	40	40	40	40	40	40	40	40	40	40	40	40	40	40	40	40	40	40	40	40	40	40		40	39.6012	40	40	40	40	40	40	40
hsa-miR-106b*-4395491		28.9222	31.7199	34.7682	40	29.3863	29.6366	35.1477	33.3691	40	28.0312	34.2951	32.5371	40	28.3764	31.7006	40	33.4597	40	28.4436	35.2195	32.5019	27.6493	29.7198	30.0363	25.5441	32.634	29.9499	30.4066	26.5776	25.1744		26.8567	27.4752	26.8866	24.4752	27.9038	29.0882	27.9813	31.8595	27.2053
hsa-miR-302a*-4395492		40	40	40	40	34.9577	40	40	40	40	40	40	40	40	34.9359	35.9041	40	40	40	40	40	40	40	40	40	40	40	40	40	40	40		40	40	36.0146	40	40	40	40	40	40
hsa-miR-526b*-4395494		28.9082	29.1485	28.6284	29.4484	28.7857	28.4226	28.9412	28.4895	28.8982	28.6948	28.5742	28.4089	29.083	28.2901	27.1759	28.797	28.6795	28.3626	28.8843	28.1858	28.2374	28.1589	27.9812	28.3508	27.899	28.0736	27.9211	28.4722	30.1941	30.6227		30.7645	30.3295	29.9523	29.7924	28.4498	31.4784	28.8028	27.8803	28.8527
hsa-miR-518f*-4395498		40	40	40	40	40	40	40	40	40	40	40	40	40	40	40	40	40	40	40	40	40	40	40	38.4371	40	39.9266	40	40	40	40		40	40	40	40	40	32.8727	40	40	40
hsa-miR-374b*-4395502		32.0232	40	40	40	35.4556	32.8667	37.6059	33.4717	34.2377	40	40	35.4437	35.0486	31.8589	40	40	40	40	40	33.42	40	30.7667	39.3157	40	38.1881	40	40	40	40	40		40	40	36.0193	40	31.4663	40	38.9851	40	40
hsa-let-7b*-4395515		29.1266	30.9391	30.4428	30.8809	29.8785	31.0095	31.662	32.7736	30.9008	29.7427	30.9141	33.4879	32.9333	29.3207	34.9147	32.5529	31.4534	31.6377	33.8801	37.6544	31.5987	35.1167	33.0641	31.0557	27.3162	29.6981	30.2702	30.8592	31.0332	30.5228		32.4197	34.8117	29.5329	32.5985	30.8771	31.9925	32.8185	34.6927	29.3746
hsa-let-7e*-4395518		31.6238	32.6227	31.8983	32.6043	30.3235	31.2538	32.0074	33.1139	35.7544	29.9133	32.2623	33.5814	33.7247	30.7594	33.2963	40	34.1485	36.4767	32.0999	34.3362	33.8525	33.7976	33.8508	33.7244	34.9386	32.5016	33.5679	36.6585	32.897	30.6288		32.4118	40	30.357	31.8826	35.1061	33.5268	34.2196	35.78	31.7027
hsa-let-7f-1*-4395528		29.3534	31.8182	33.0334	40	29.5889	32.744	34.3199	35.2452	32.9853	29.6885	35.6284	30.3463	33.5755	31.4301	34.794	33.3088	31.8463	34.3227	31.4214	38.1975	32.8754	31.1081	34.021	33.284	30.538	29.7755	31.445	30.8039	32.6997	31.2822		34.3006	33.8127	34.3795	29.9279	31.8914	35.3455	38.4797	37.4551	31.6692
hsa-let-7f-2*-4395529		31.9826	33.6962	33.6207	40	32.8912	32.7823	34.8498	31.9377	34.1874	30.4369	33.6504	34.7412	38.8151	31.7744	33.6172	40	32.1533	35.4394	31.1235	33.8317	36.3342	33.2136	32.2081	37.1626	31.3028	31.9536	40	34.3707	35.1578	34.987		35.666	36.4843	32.6811	32.2016	34.0014	40	34.2567	37.5924	34.4069
hsa-miR-15a*-4395530		30.53	30.5035	29.7815	40	30.1461	29.347	33.1834	32.425	32.1381	28.4986	32.946	33.6184	35.0877	29.9637	29.3598	40	31.7635	36.3317	28.856	34.3769	35.8903	32.0781	32.5249	32.9267	32.596	32.8942	30.9703	32.6241	32.3627	30.9763		32.7374	34.9089	30.0578	28.1717	38.426	31.6478	34.3194	40	32.3486
hsa-miR-16-1*-4395531		32.8896	31.5731	32.5036	40	32.0881	30.425	40	34.252	37.9293	29.2655	40	40	34.4603	31.379	29.7581	40	30.873	40	28.8468	36.1834	32.8572	40	30.4206	33.877	32.5975	34.0659	33.85	33.388	40	40		31.4509	31.8295	31.6788	29.2247	32.2245	33.4777	32.6794	40	32.6339
hsa-miR-17*-4395532		30.47	30.2791	32.3945	32.8969	30.8391	30.8425	33.4208	32.3967	34.8095	31.2865	34.8834	32.7851	34.2621	30.3327	32.6429	40	32.0835	36.5198	29.9585	36.1426	34.6702	31.2277	35.8461	30.9648	28.5382	32.8208	33.5279	30.8777	31.7996	28.253		29.7408	28.968	30.0386	29.8268	32.1488	29.9748	32.1984	39.2259	37.1263
hsa-miR-18a*-4395534		34.0493	34.8093	35.283	35.0836	34.9871	34.511	34.301	37.6939	33.3177	33.1129	35.4322	40	40	32.0156	34.1821	39.5032	35.0636	40	33.4405	37.1194	33.5685	32.9934	32.5506	31.0868	31.1679	32.3247	32.9762	33.5891	40	30.4707		35.7753	31.6046	31.7012	31.9819	33.895	33.121	34.5396	40	32.08
hsa-miR-19a*-4395535		40	40	40	34.7998	40	40	40	40	40	40	40	40	34.097	40	40	40	40	40	40	33.3438	33.4621	40	40	40	33.5108	40	33.506	38.0789	40	40		40	40	40	40	34.3759	40	40	40	40
hsa-miR-19b-1*-4395536		29.9993	33.6561	33.433	33.0882	32.3065	31.5025	33.5178	32.0887	31.1936	29.9594	32.0299	32.768	33.8033	30.7651	31.1157	39.3672	31.7743	31.6254	29.6641	32.295	31.7695	31.5335	31.3726	32.3206	29.5222	32.2672	30.4509	31.48	31.8687	30.2559		30.1316	32.2036	31.5337	30.5845	33.1071	32.8161	32.613	32.4979	32.9699
hsa-miR-19b-2*-4395537		40	40	40	40	40	40	40	40	40	40	40	40	40	40	40	40	40	40	40	40	40	40	40	40	40	40	40	40	40	40		40	40	40	40	40	40	40	40	40
RNU24-4373379		24.815	26.1442	24.6857	27.5064	25.6996	23.2255	25.5029	25.2387	25.7723	23.0046	25.5843	25.9595	29.1669	23.6689	24.7392	29.8804	26.35	27.1964	23.4898	25.4021	24.2198	24.5387	24.9481	24.878	22.4921	23.8917	23.784	23.8068	25.0226	22.1771		24.3157	24.8071	22.9427	22.7184	24.5678	25.8595	26.8564	28.1358	24.3891
RNU24-4373379		24.5867	26.1022	24.6505	27.6089	25.7171	23.3148	25.4341	25.322	25.6199	23.0162	25.6482	25.9959	29.0758	23.6533	24.6225	29.3892	26.2403	26.9038	23.365	25.3703	24.3325	24.7577	24.8474	24.7144	22.567	23.9086	23.6606	23.9298	25.2406	22.1198		24.5125	24.9692	23.0526	22.6684	24.8216	25.9068	26.7393	28.0318	24.3755
hsa-miR-625*-4395543		26.4896	27.134	26.6335	27.5967	27.6564	25.7557	26.398	26.1753	26.4931	25.4617	27.059	27.0127	27.7948	25.8713	26.5747	27.7049	26.372	26.3751	25.9467	26.4307	25.9504	25.7738	25.5446	25.8515	25.0622	25.549	25.152	26.1208	27.2608	26.6675		28.1038	28.0182	27.0565	26.5627	26.9136	28.9688	28.3873	26.1886	27.2553
hsa-miR-20a*-4395548		30.3913	31.479	32.4244	34.3038	31.8633	30.7473	32.9352	33.3585	33.4064	28.8481	32.1917	32.1239	40	30.7552	30.8065	40	37.3923	34.6307	28.978	32.3766	35.3119	32.9656	32.4871	40	29.334	39.7885	32.2548	34.2093	40	31.5193		33.7062	34.5669	33.2982	30.0164	33.168	32.9385	40	40	35.178
hsa-miR-21*-4395549		25.748	27.0001	27.476	27.8226	26.6298	25.2966	28.9592	27.9123	26.0067	25.3939	26.8789	26.787	29.6762	24.8444	26.5462	31.0808	27.3167	26.7961	26.3678	31.1768	27.4232	26.849	27.8823	27.9711	26.7349	26.251	27.6277	27.7518	27.2647	25.1406		26.8308	26.1572	25.1348	25.1195	27.7395	26.9004	27.44	28.9743	26.086
hsa-miR-23a*-4395550		33.6278	36.669	34.8964	31.3838	38.415	29.8149	32.1681	29.7703	37.0691	33.2978	31.6323	33.3328	40	32.3079	30.5744	34.0416	31.5212	29.0349	34.2453	30.0252	32.4514	28.9541	27.9594	29.0976	21.8671	28.4049	28.6259	33.9058	25.8844	30.585		31.9328	31.6664	22.571	28.721	28.2933	37.2275	30.3569	23.7873	38.0218
hsa-miR-24-1*-4395551		31.8998	33.1149	34.8496	33.6367	32.2678	36.045	40	35.1913	37.5472	35.5594	34.5579	32.9368	37.8588	31.7344	33.144	40	35.7525	33.9513	34.6423	40	35.3544	35.7572	39.9258	35.6351	37.7348	39.9121	40	39.8287	32.5894	31.3464		40	35.388	32.6938	33.5236	38.2414	32.0976	35.5896	36.4962	37.4932
hsa-miR-25*-4395553		40	40	40	40	40	40	40	40	40	40	40	40	40	40	40	40	40	40	40	40	40	40	40	40	40	40	40	40	40	34.1665		40	40	40	37.0361	40	40	40	40	40
hsa-miR-26a-1*-4395554		31.6867	35.1533	31.465	33.4357	34.0878	30.4584	32.6126	32.8045	33.4544	30.2083	33.191	34.8687	40	31.4803	31.3568	37.9623	32.8102	33.8314	30.3014	33.5368	31.1758	28.6825	33.3528	35.8058	30.0425	30.73	31.3495	32.231	34.6151	31.8901		33.2305	33.5951	31.5401	31.0842	36.3761	34.0436	40	40	36.8348
hsa-miR-26b*-4395555		28.2635	28.6783	29.2578	30.8284	28.6977	28.2687	29.3096	29.1799	29.9755	27.0765	29.7432	28.9296	31.4896	27.5831	28.8403	33.345	28.6868	31.6349	27.5111	30.7593	30.8083	28.9092	29.0856	29.4605	26.8691	28.2511	29.46	29.5703	29.2343	28.1925		28.381	31.7054	28.5627	27.4688	30.2672	30.9659	31.2624	31.9424	30.4115
hsa-miR-27a*-4395556		28.7765	31.2242	28.5858	31.5928	30.7514	27.5077	31.5702	30.9883	30.5426	29.3505	28.8626	29.1147	34.6343	28.4777	29.2164	40	30.554	28.9866	29.093	36.3789	33.8943	31.8294	31.1112	31.798	30.8136	28.8974	34.0173	34.309	31.6594	30.1002		32.1556	29.899	30.4319	29.3364	31.2743	31.4672	31.9888	32.0313	31.7277
hsa-miR-29a*-4395558		27.9338	28.1756	28.9802	30.0401	28.7878	28.4225	29.5593	27.8551	29.9312	27.5375	29.3723	28.9968	31.0272	27.9647	28.753	31.8159	29.1893	32.1481	28.4636	37.3666	32.5017	28.6205	30.0236	29.7537	28.5324	27.7692	30.1037	29.758	31.4521	31.5199		31.9067	32.3567	30.2979	31.3468	31.4675	33.2358	36.1534	33.0696	31.7193
hsa-miR-944-4395300		34.1606	40	33.8824	40	33.7987	32.308	33.5123	40	32.8257	31.5975	40	40	40	33.4017	32.0505	40	40	34.583	32.3049	40	40	40	40	34.2981	40	40	40	34.5944	40	40		40	40	40	40	40	40	40	40	40
hsa-miR-943-4395299		40	40	40	40	40	40	40	40	40	40	40	40	40	40	40	40	40	40	40	40	40	40	40	40	40	40	40	38.4041	40	36.8319		36.1325	40	40	34.4553	40	40	37.6883	40	40
hsa-miR-942-4395298		31.104	32.1776	32.829	33.2753	32.7384	29.2002	32.8669	32.5851	31.7011	29.5497	32.2182	32.1593	33.0889	30.8331	32.1396	36.8413	32.821	38.1335	30.2636	31.8322	34.1284	31.7552	32.0579	32.5619	29.717	30.9806	31.8134	32.6989	32.1826	30.9264		34.8038	35.7439	33.1516	31.5005	33.4235	34.177	35.4592	35.2221	32.0442
hsa-miR-941-4395294		30.6061	34.3156	38.5986	40	31.7747	31.4233	36.0832	33.7274	34.409	30.826	35.7121	32.7777	40	32.2084	35.8902	40	36.4142	40	31.473	33.2863	35.3026	36.758	40	37.3429	31.352	37.6808	39.223	34.501	34.1763	30.8451		31.2006	32.4112	31.0654	29.9023	36.8939	33.7629	37.4132	37.777	31.4287
hsa-miR-939-4395293		40	40	40	40	40	40	40	40	40	40	40	40	40	40	40	40	40	40	40	40	40	40	40	40	40	40	40	40	40	40		40	40	40	40	40	40	40	40	40
hsa-miR-938-4395292		32.3213	35.3226	40	40	32.8569	33.0096	38.3446	36.2963	40	33.1181	33.0333	40	37.2612	33.1595	33.7197	35.5406	40	40	33.4806	40	40	34.6326	40	40	34.7634	34.4415	40	40	32.8989	32.3173		40	40	33.4969	33.3847	40	40	33.6916	40	40
hsa-miR-937-4395291		40	34.8852	40	40	40	34.5736	39.4241	40	40	40	33.556	40	40	40	36.7464	40	34.9951	35.2231	40	34.2367	40	40	32.9659	40	40	40	40	40	40	36.6049		40	40	33.6452	33.8195	34.3051	33.4356	40	40	40
hsa-miR-936-4395290		40	40	40	40	40	40	40	40	40	40	40	40	40	40	40	40	40	40	40	40	40	40	40	40	40	40	40	40	40	40		40	40	40	40	40	40	40	40	40
hsa-miR-892b-4395325		40	40	40	40	40	40	33.0743	35.5363	40	40	40	40	40	40	40	40	40	35.0478	33.0799	40	37.4733	39.0144	40	37.763	36.5987	37.0481	32.9596	38.5076	40	40		40	40	32.1099	36.2321	37.3216	40	40	34.4913	36.6342
hsa-miR-877-4395402		27.5133	27.6199	27.3087	27.6706	27.3622	26.9039	26.8668	27.1744	27.2613	26.7031	27.0959	27.7386	27.8924	26.7734	26.9838	27.8057	26.8126	26.3108	26.8925	27.0907	26.6876	26.0964	25.6761	26.0902	26.1074	26.2526	26.0326	27.1537	29.3679	28.5312		30.2036	29.702	28.3204	28.1394	27.0858	30.8041	29.573	25.8473	27.9825
hsa-miR-875-5p-4395314		31.7967	35.3863	33.2208	37.9961	35.5133	31.6458	33.065	35.3466	31.7154	30.9763	34.2396	34.8221	39.0276	35.1989	33.4509	38.1435	33.1528	33.1036	34.5249	33.1294	35.029	32.4161	32.6931	31.1739	31.0501	32.5781	32.0745	31.7959	33.7378	32.9338		33.924	32.9737	31.5922	33.4494	31.6552	37.1038	31.4839	32.0171	33.9509
hsa-miR-770-5p-4395189		29.1728	30.7352	30.0612	35.944	40	30.2467	32.84	31.7089	29.9687	31.1205	32.4235	31.0494	33.822	29.6864	29.2996	35.9922	30.0538	32.1106	29.1073	30.4997	30.4304	30.3293	30.5464	30.2352	31.0569	30.2131	29.6829	30.4987	40	40		40	40	31.7757	33.1916	29.1964	32.511	31.8799	31.9273	35.5442
RNU24-4373379		24.6531	25.9576	24.5277	27.4873	25.5371	23.1691	25.5052	25.2267	25.7854	22.9653	25.7134	25.9014	28.767	23.8079	24.6083	29.4277	26.345	26.9327	23.577	25.4605	24.2004	24.7092	24.6657	24.6861	22.6124	23.9337	23.8558	24.0214	25.1225	22.108		24.3679	24.9638	22.9482	22.6825	24.7449	25.9612	26.9018	27.7522	24.2972
RNU24-4373379		24.4979	26.0192	24.5315	27.5861	25.7444	23.2477	25.5706	25.1382	25.6082	22.9944	25.682	26.0579	28.4925	23.644	24.6244	29.117	26.2706	27.0602	23.4309	25.3993	24.2975	24.8657	24.8941	24.6574	22.4758	23.9931	23.8097	23.9282	25.2319	22.2211		24.2745	24.905	22.8653	22.7076	24.6466	25.8691	26.7605	27.9189	24.218
hsa-miR-760-4395439		27.7898	27.9841	28.0027	28.6933	29.3086	27.5135	27.896	28.3197	27.4844	27.7845	27.999	28.6547	28.2875	28.2418	27.6028	28.3995	27.4287	27.2181	28.3304	27.828	26.1526	25.1203	24.5493	25.5159	24.9838	25.3619	24.9544	26.5813	28.2678	28.6224		29.3852	29.5997	27.5852	27.5114	26.7774	29.897	28.3303	25.5617	29.8571
hsa-miR-661-4381009		28.5606	29.5691	28.3954	29.0964	29.0148	27.0514	29.3367	28.1154	28.719	27.4466	28.7667	29.6968	30.2538	28.266	27.2892	30.0265	27.3671	28.3975	27.4563	29.9278	29.2774	27.656	26.4117	27.9564	26.6538	28.2125	26.911	28.5282	30.5192	36.3484		35.9	40	29.8145	31.6485	28.6892	35.2653	31.5355	27.2366	32.2764
hsa-miR-659-4380924		40	40	40	40	40	40	40	40	40	40	40	40	40	40	40	40	40	40	40	40	40	40	40	40	40	40	40	40	40	40		40	40	40	40	40	40	40	40	40
hsa-miR-643-4380997		33.4005	33.4185	31.2803	35.6883	34.1763	35.3368	32.7937	31.5377	29.904	34.0536	35.4269	35.54	32.5457	31.9284	32.1487	34.9936	31.909	30.6778	31.5716	32.88	32.5705	30.908	31.1408	29.8451	30.4806	32.0825	30.9956	31.3576	31.9503	31.5205		40	33.4713	37.0833	32.1143	31.4018	40	37.4589	30.3337	33.1871
hsa-miR-638-4380986		33.0895	31.5503	30.4147	30.3412	32.1945	29.7149	31.6462	30.9161	32.4486	29.1279	29.7782	31.3795	34.9687	30.5298	30.838	31.3983	29.7083	29.8551	30.303	31.3249	29.7194	28.4436	28.0567	28.2258	29.7944	28.6643	28.5701	30.1491	35.3273	32.3707		40	38.4151	29.6259	31.8154	28.9431	33.7858	34.9164	29.6394	33.1801
hsa-miR-632-4380977		30.8154	29.9881	30.3973	32.554	30.9516	30.3455	30.9744	30.6883	30.1088	30.2591	31.3108	30.5407	31.2549	29.2014	29.6114	30.1894	30.1463	30.2285	30.0096	29.9615	29.51	29.1752	28.8812	29.0989	28.4434	29.7668	29.1202	30.9131	32.2448	32.0401		29.9652	40	29.0035	30.6388	30.3984	31.9215	31.0604	29.3871	33.2727
hsa-miR-630-4380970		38.5663	34.7527	33.7397	36.1266	32.8996	34.574	35.5039	32.4983	33.5972	32.9168	31.9759	35.7904	33.9114	35.2014	33.479	37.7085	32.7622	33.645	32.2859	35.6809	32.6859	29.7105	32.5133	31.4234	30.75	31.6547	31.0004	32.8547	34.6736	31.7254		40	31.1755	33.5617	32.2737	30.9974	36.386	34.4062	31.2499	40
hsa-miR-619-4380998		40	40	40	40	40	40	40	40	40	40	40	40	40	40	40	40	40	40	40	40	40	40	40	40	40	40	40	40	40	40		40	40	40	40	40	40	40	40	40
hsa-miR-617-4380994		40	40	40	40	40	40	40	40	40	40	40	40	40	40	40	40	40	40	40	40	40	40	40	40	40	40	40	40	40	40		40	40	40	40	40	40	40	40	40
hsa-miR-612-4380983		40	40	40	40	40	40	40	40	40	40	40	40	40	40	40	40	40	40	40	40	40	40	40	40	40	40	40	40	40	40		40	40	40	40	40	40	40	40	40
hsa-miR-610-4380980		31.0321	29.5565	30.6759	30.4101	30.333	30.5725	29.7218	30.1971	30.8918	30.8877	31.0799	30.1286	30.115	30.8715	31.1122	30.9053	29.8037	30.1878	31.0903	30.3878	28.5257	28.5506	28.7578	28.9288	29.1848	28.5697	28.23	29.5411	40	33.0195		34.0352	40	31.211	31.6951	30.8638	40	33.7781	27.9537	35.5248
hsa-miR-603-4380972		40	40	40	40	40	32.7726	40	40	40	40	40	40	38.2528	40	40	40	40	40	40	40	40	40	40	40	40	40	40	40	40	40		40	40	40	40	36.7463	40	40	40	40
hsa-miR-601-4380965		30.7785	31.7758	30.2644	34.9914	31.0513	29.3995	29.3486	30.0228	30.3805	29.0334	29.6422	30.2648	31.3088	29.5331	29.8473	31.4465	28.6985	30.6357	28.885	30.3796	30.9984	30.5139	28.9995	31.0295	29.8108	29.3366	29.7494	31.0544	32.2953	31.9383		31.7964	32.2925	30.9335	29.801	30.6023	33.9002	30.0041	31.0629	31.5564
hsa-miR-595-4395178		39.0282	37.3371	34.2929	37.1632	40	40	34.3383	37.3717	40	36.2197	34.5594	40	35.8138	31.1674	33.0444	40	37.0613	34.2931	35.3284	37.717	33.6604	30.1605	26.9625	34.9907	30.0612	37.3351	28.7756	33.5968	28.0719	29.4754		31.0209	32.0016	31.3591	30.0246	27.7192	40	28.0919	31.9346	33.9428
hsa-miR-593-4395522		40	40	40	40	40	40	40	40	40	40	40	40	40	40	40	40	40	40	40	40	40	40	40	40	40	40	40	40	40	40		40	33.1583	40	40	40	40	40	40	40
hsa-miR-592-4380956		33.2339	33.7984	37.311	40	40	40	40	40	40	31.4886	33.3393	33.6526	40	40	30.8539	40	40	33.7418	32.9228	40	40	33.0544	40	31.5721	33.2418	40	36.3127	40	40	40		31.6003	40	32.5842	29.6092	40	40	32.6683	34.8183	30.0769
hsa-miR-587-4380950		40	40	40	40	40	40	40	40	40	40	40	40	40	40	40	40	40	40	40	40	40	40	40	40	40	40	40	40	40	40		40	40	40	40	40	40	40	40	40
hsa-miR-586-4380949		40	40	40	33.6037	40	40	40	38.7975	37.391	35.629	40	37.9682	40	40	40	40	40	40	36.4157	40	33.7264	32.0751	40	40	40	37.7319	35.4355	40	40	40		40	40	34.6985	36.1826	37.8608	40	40	39.3528	40
hsa-miR-585-4381027		40	40	40	40	40	40	40	40	40	40	40	40	40	40	40	40	40	40	40	40	40	40	40	40	40	40	40	40	40	40		40	40	40	40	40	40	40	40	40
hsa-miR-583-4381025		40	40	40	40	40	40	40	40	40	40	40	40	40	40	40	40	40	40	40	40	40	36.6083	40	40	40	40	40	40	40	40		37.66	40	37.7611	40	40	40	40	40	40
hsa-miR-575-4381020		40	40	40	40	40	40	40	40	40	40	40	40	40	40	40	40	40	40	36.7787	40	40	40	40	40	40	40	40	40	36.2414	33.4972		36.7324	36.3685	40	31.2794	37.7332	36.1182	37.0713	40	38.7634
hsa-miR-573-4381018		34.7316	31.935	32.4302	34.0145	35.5398	31.1582	35.3401	31.7987	31.988	32.762	36.5215	32.5814	35.1222	31.3639	34.0844	32.9798	32.0111	30.0456	35.2904	30.5414	29.9386	30.8592	32.0055	30.8978	31.5152	31.6912	31.1105	31.3754	34.2967	32.1127		40	28.6249	34.0699	32.7813	31.3314	34.8785	34.7546	29.4946	38.7078
RNU43-4373375		25.0839	28.2795	25.4155	30.3578	26.9504	23.0416	26.7795	27.5906	29.3473	22.9066	27.6049	27.5336	38.4007	24.0104	24.2509	38.2105	27.5885	31.3541	23.1587	26.8259	24.5796	25.0248	23.5067	24.6269	22.2514	24.8364	23.4335	23.796	25.3754	22.6212		25.7318	25.1892	22.2305	22.6743	23.6035	26.2891	26.1662	28.2434	24.7347
RNU43-4373375		25.572	28.5748	24.9844	29.3624	26.8564	22.97	26.6204	26.418	29.1342	22.8298	27.2598	27.3226	35.7322	23.8604	24.5231	38.8484	27.8747	30.2748	23.0432	26.4835	24.0323	25.2385	23.5862	24.9549	22.8035	24.0645	23.5418	23.6749	24.8184	22.6298		24.9789	25.6477	22.7899	22.6173	23.6267	26.1362	24.9017	28.695	24.4791
RNU6B-4373381		24.6861	25.7475	24.7742	27.7789	25.7901	23.7003	25.3588	25.8322	26.4172	22.9675	25.13	26.5765	29.8665	23.729	26.6046	32.9781	27.1314	30.9252	23.5487	36.329	25.3319	23.7536	23.4065	23.3729	22.419	23.154	23.2202	23.1661	25.8581	24.6092		27.3585	30.2957	22.798	25.4355	26.1498	33.3514	35.0737	30.1681	27.2017
RNU6B-4373381		24.6653	26.0871	24.5537	27.9074	25.9973	24.0964	25.4509	25.7332	26.3996	23.2597	25.2204	26.7777	30.4074	23.6994	26.2989	35.4507	27.6029	30.9531	23.5089	34.9437	25.3146	23.7089	23.8173	23.4416	22.3881	23.1449	23.0071	23.0778	25.3474	24.4506		28.7328	29.1959	23.4231	25.1813	25.4619	35.4819	31.9757	28.453	27.3749
hsa-miR-569-4380946		40	40	40	40	40	40	40	34.4966	40	40	40	40	40	40	40	40	40	40	40	40	40	40	40	40	40	36.905	40	40	40	40		40	40	40	40	40	40	40	40	40
hsa-miR-567-4380944		40	34.134	34.8986	35.2468	34.6803	33.8839	33.5602	35.6386	31.6268	34.8339	34.0357	33.8494	37.3312	31.0218	33.4586	36.3335	33.163	28.5648	32.0953	33.2867	29.7051	27.8117	26.9558	29.1922	26.8621	28.7904	27.5176	32.172	32.0198	34.0416		34.3693	30.7292	35.3313	30.9116	27.5599	35.4888	29.6668	24.7745	33.2328
hsa-miR-565-4380942		23.384	25.68	24.1068	27.6556	24.4388	23.0689	25.4172	24.5866	24.5381	21.8513	25.5074	25.0978	28.0775	23.4039	25.0551	30.3098	24.4867	26.5668	22.9654	29.5249	24.2141	24.3483	23.3467	23.3699	21.9631	22.8639	23.2616	23.0037	22.4367	20.2984		20.6754	24.422	21.2479	20.6432	24.9519	23.6867	23.857	27.5635	23.0216
hsa-miR-564-4380941		30.7928	33.1395	30.1019	39.0382	31.7845	30.4133	33.556	32.2346	33.1831	30.219	29.5447	30.3871	34.9985	29.9573	29.4363	31.7129	28.7188	31.0336	28.5934	31.1097	30.3021	29.3733	28.265	30.7543	28.5406	29.5024	28.2587	30.9619	30.3012	29.2608		30.4199	34.2263	29.0405	29.14	27.3263	31.6116	28.5504	28.7769	32.2514
hsa-miR-563-4380940		40	34.4787	33.5588	40	40	40	40	40	40	39.6797	40	40	40	40	40	40	40	40	40	40	40	40	40	40	32.5101	40	40	40	40	40		40	40	40	40	40	40	40	40	40
hsa-miR-558-4380936		40	40	40	40	40	40	40	40	40	40	40	40	40	40	40	40	40	40	40	40	40	40	40	40	40	40	40	40	40	40		40	40	40	40	34.8612	40	40	40	40
hsa-miR-557-4380935		40	40	40	40	40	40	40	40	40	40	40	40	40	40	40	40	40	40	40	40	40	40	40	40	40	40	40	40	40	40		40	40	40	40	40	40	40	40	40
hsa-miR-555-4380933		37.6698	40	38.3553	40	38.1105	40	40	40	40	39.1091	36.9987	36.3945	40	36.6087	40	40	38.6349	40	40	35.4616	36.4515	40	40	40	40	40	40	40	40	33.0879		39.0234	38.7676	40	34.8637	32.2381	36.8432	33.3517	40	40
hsa-miR-554-4380932		40	40	40	40	40	40	40	40	40	40	40	40	40	40	40	40	40	40	40	40	40	40	40	40	40	40	40	40	40	40		40	40	40	36.0933	40	40	40	40	40
hsa-miR-553-4380931		40	40	40	40	40	40	40	40	40	40	40	40	40	40	40	40	40	40	40	40	40	40	40	40	40	40	40	40	40	40		40	40	40	40	40	40	40	40	40
hsa-miR-552-4380930		40	40	40	40	40	40	40	40	40	40	40	40	40	40	40	40	40	40	40	40	40	40	40	40	40	40	40	40	40	40		40	40	40	40	40	40	40	40	40
hsa-miR-551a-4380929		40	40	40	40	40	40	40	40	40	40	40	40	40	40	40	40	40	40	40	40	40	40	40	40	40	40	40	40	40	40		40	40	40	40	40	40	40	40	40
hsa-miR-550-4395521		36.2229	40	34.2035	34.8608	33.905	30.9566	33.702	33.053	32.9948	31.443	38.9547	34.1493	40	31.6694	31.9049	32.674	33.6546	32.6419	33.4159	40	39.037	32.5585	31.5762	32.1791	32.9258	32.0833	31.8833	40	33.1674	31.8646		29.3079	29.8097	40	30.9481	30.8094	33.246	31.072	32.5928	33.0455
hsa-miR-549-4380921		40	40	40	40	40	40	40	40	40	36.358	40	40	40	35.5347	40	40	36.681	40	40	40	40	38.8897	40	40	40	40	40	40	40	40		40	40	40	33.3953	35.7983	40	31.4786	31.7468	40
hsa-miR-543-4395487		29.1541	31.7716	30.1077	35.9128	33.1919	28.9743	32.5191	31.379	30.5874	29.1231	30.7683	31.1714	34.4162	29.8347	32.1602	37.4493	34.0294	33.6995	29.9464	40	31.378	28.9129	28.7934	30.918	30.8514	29.2493	32.0222	30.7626	32.1287	29.2023		32.4081	32.7	28.2763	31.6029	31.8964	37.264	38.6338	35.0802	31.6142
hsa-miR-520h-4373258		40	40	40	40	40	40	40	40	40	40	40	40	40	40	40	40	40	40	40	40	40	40	40	40	40	40	40	40	40	40		40	35.162	40	35.6374	40	38.7084	40	40	40
hsa-miR-520c-3p-4395511		30.7605	30.1039	30.3816	31.6857	29.7087	30.2963	30.5722	31.0522	31.3531	29.9261	30.5969	30.1758	30.9399	31.2642	29.2809	31.2695	29.6224	30.6113	31.0931	30.4602	29.3854	28.3696	28.3506	28.9044	28.9876	29.402	28.4058	29.375	31.7504	32.3125		31.5108	29.5402	29.3487	29.0067	29.3533	32.1474	31.0786	27.1772	30.1916
hsa-miR-516a-3p-4373183		31.9689	31.394	31.3763	40	32.3959	30.895	31.4833	31.8246	31.4414	30.7269	32.8162	32.8123	36.9392	31.1478	30.5177	31.2783	31.6527	32.1886	32.4269	32.0642	31.3743	31.08	30.2184	30.9409	30.236	30.7399	29.7331	30.73	40	33.6474		32.8078	31.9804	30.7249	30.35	31.1069	32.4988	32.2806	30.821	32.6161
hsa-miR-513-3p-4395202		31.8616	33.0581	31.1911	34.0859	38.8006	33.4098	32.8247	33.3573	31.9942	32.8247	33.2258	30.9551	33.1386	31.1785	33.6687	32.1596	30.4604	33.634	32.5916	32.7911	31.4379	29.5185	27.7249	27.5495	30.3753	29.7287	29.1499	30.9022	36.9792	37.3965		35.2985	31.2299	32.5287	33.3552	28.6958	34.3547	32.1011	29.2574	31.3835
hsa-miR-509-3p-4395347		31.6784	32.3675	29.8324	31.8473	31.6233	31.0765	31.1593	30.1784	29.6173	30.3507	30.7691	32.9611	32.6618	29.0899	31.5056	32.4127	31.2218	29.8339	29.8746	30.1183	30.0087	29.1251	28.7091	28.333	29.1009	29.4396	29.1107	30.0192	30.7899	31.3179		37.507	32.0839	32.6154	31.8968	30.1926	35.0925	35.711	29.2163	33.5702
RNU43-4373375		26.0616	28.274	25.4679	30.7253	27.2802	22.9551	27.6605	26.8494	28.3827	22.974	27.9535	28.076	36.1956	24.02	24.6967	40	28.1106	32.1519	23.2527	27.4242	24.8853	24.9733	22.8906	24.3337	22.4187	25.2627	23.4047	24.0291	24.9127	22.7829		25.7284	25.5218	22.5293	22.8041	24.2435	26.7834	25.3826	28.2818	24.6363
RNU43-4373375		25.4121	27.5618	25.0919	30.1018	26.8697	22.8196	27.0764	26.2417	28.6178	22.7466	26.8039	27.2702	34.5866	23.7554	24.4119	38.667	27.4553	29.5641	22.963	26.6893	24.6045	24.9042	23.0538	24.1506	22.3716	24.5162	23.3284	23.6124	24.449	22.374		25.777	25.0076	21.9644	22.4644	23.6904	26.7893	25.2171	28.0061	24.4512
RNU6B-4373381		24.8798	25.8539	24.587	27.5203	25.5513	23.8005	25.6265	25.6046	26.2872	23.2222	25.3417	26.5693	30.5531	23.8472	26.4876	31.8296	27.6513	31.2914	23.676	35.7374	25.4125	23.8752	23.2872	23.4669	22.1811	23.3258	23.3086	23.2151	25.5788	24.6025		27.7104	28.5977	23.2813	25.8134	25.6303	33.5365	31.9356	28.4138	26.9062
RNU6B-4373381		24.7533	26.0183	24.2962	27.6876	26.0792	23.9556	25.4316	25.6953	25.9341	23.1207	25.2323	26.7838	31.6166	23.7343	26.2517	31.743	27.7093	30.4152	23.5116	35.6909	25.1955	23.7426	23.2246	23.5496	22.256	23.162	23.3966	23.085	25.437	24.5524		27.5197	28.514	23.304	25.4759	25.6857	34.2376	31.527	28.5626	27.064
ath-miR159a-4373390		40	40	40	40	40	40	40	40	40	40	40	40	40	40	40	40	40	40	40	40	40	40	40	40	40	40	40	40	40	40		40	40	40	40	40	40	40	40	40
hsa-miR-498-4373223		40	40	40	40	40	40	40	40	40	40	40	40	40	40	40	40	40	40	40	40	40	40	40	40	40	40	40	40	40	40		40	40	40	40	40	40	40	40	40
hsa-miR-378-4395354		25.3562	25.9212	26.4384	29.651	24.2942	25.0379	26.7213	26.5373	26.9882	24.735	25.8952	25.0029	26.8703	25.239	25.5656	28.8916	25.8995	28.6456	25.0331	27.4537	27.4907	26.4598	25.5299	26.3081	26.2216	25.9278	25.599	26.1753	26.4454	23.8789		23.506	24.602	25.7872	25.1077	27.6168	25.6989	26.3177	27.3727	25.4958
hsa-miR-337-3p-4395268		30.5641	40	30.7525	36.8547	35.8759	33.5511	32.5595	31.1661	38.3751	29.9803	31.9027	32.508	33.4508	30.7096	40	40	39.0023	40	35.1575	40	35.2393	30.9195	31.6473	40	30.962	40	32.8695	33.7583	32.1196	40		40	40	40	40	40	40	33.147	40	40
hsa-miR-30e-4395334		23.1867	24.0214	24.2768	25.892	23.1954	23.3398	24.8084	24.0392	24.6765	22.2024	24.9944	24.0155	25.546	23.3473	23.4757	27.5487	23.7297	25.9665	22.623	25.873	24.528	24.0784	24.4192	24.181	22.0694	24.1485	23.5885	24.0736	23.9926	23.4861		24.4582	25.0872	23.5002	22.8753	25.4415	25.6698	25.4677	26.4206	25.4561
hsa-miR-30a-4373061		20.8121	21.6898	21.8426	23.5503	20.9423	20.876	22.2634	21.4814	22.3667	20.0411	22.4615	21.5145	23.2778	20.6866	21.1088	24.5634	21.4796	23.1353	20.2659	23.1218	22.7704	22.0505	22.4071	22.0569	19.9356	21.871	21.5198	21.6596	22.0001	21.5539		22.4959	22.9595	21.231	20.7615	22.9453	24.1571	23.0987	24.1997	22.6842
hsa-miR-206-4373092		33.2734	33.169	31.1739	33.0581	30.898	31.1396	31.4799	40	31.5729	31.8132	32.3878	33.788	32.6135	31.1387	32.9368	38.8692	32.2165	31.2579	32.3317	32.8839	40	32.135	26.7142	30.4982	30.7202	31.1679	30.769	31.7876	30.4862	40		40	35.6253	35.1759	39.704	40	40	30.7779	30.5304	26.5332
hsa-miR-190b-4395374		33.8362	31.7485	32.4544	35.6612	32.3573	33.616	34.6168	32.882	37.6852	30.2668	35.3819	37.3562	37.1505	32.9578	35.496	40	35.2803	30.2938	32.1918	35.9967	31.1498	29.1217	32.7062	30.0938	28.5605	29.6982	30.3352	32.0574	31.6253	30.935		32.9101	32.7032	31.0623	29.9849	30.9386	40	30.3579	34.2296	28.6906
hsa-miR-188-5p-4395431		26.9111	26.9015	27.0994	27.3093	27.3873	26.9211	26.2839	26.5793	27.0984	26.6908	27.5242	27.249	27.585	26.964	26.7957	27.199	26.5319	26.7249	26.762	27.1626	25.317	25.0605	24.8392	24.9762	25.51	25.3251	24.7126	25.7361	28.1507	28.9111		29.0394	28.1187	27.1346	27.37	26.9225	31.0733	27.9739	24.9704	27.8276
hsa-miR-151-3p-4395365		23.8059	25.0058	24.9748	26.7971	24.4418	23.6649	25.8062	25.0285	25.474	23.0518	25.6441	24.8321	26.5854	24.2872	24.4348	28.5771	24.5785	26.464	23.2259	26.1146	25.8829	25.6325	24.9783	25.9033	23.6027	25.0369	25.1935	25.9307	25.1682	23.7687		24.4854	25.4751	24.171	22.7018	26.4206	25.8896	26.2277	26.7843	24.9159
hsa-miR-935-4395289		40	40	40	40	40	40	40	40	40	40	40	40	40	40	40	40	40	40	40	40	40	40	40	40	40	40	40	40	40	40		39.8408	40	40	40	40	40	40	40	40
hsa-miR-934-4395288		33.7197	34.8724	40	40	40	33.8659	40	40	40	40	40	40	40	34.6433	40	40	36.31	40	33.4454	40	40	35.6895	40	40	40	40	40	40	40	34.109		40	40	40	40	40	40	40	40	40
hsa-miR-933-4395287		40	40	40	40	40	40	40	40	40	40	40	40	40	40	40	40	40	40	40	40	40	40	40	40	40	40	40	40	40	40		34.9457	40	40	40	40	40	40	40	40
hsa-miR-924-4395265		40	40	40	40	40	40	34.9192	40	40	40	40	40	40	40	40	40	40	40	40	40	40	40	40	32.1844	40	40	40	40	33.0093	40		40	40	33.8624	40	40	40	40	33.4943	40
hsa-miR-923-4395264		21.693	19.8193	19.4004	22.5259	20.2874	18.2908	18.5721	21.0099	19.8609	24.0342	21.0028	18.4821	19.9629	20.1915	19.0119	19.7618	18.1995	18.6228	18.7713	18.2848	18.9469	18.4369	18.6794	20.4522	17.0739	17.9891	17.1039	23.1897	19.953	27.5985		20.0815	21.4565	20.4401	20.1794	18.8049	23.0242	20.2785	18.3145	21.2413
hsa-miR-922-4395263		40	31.0118	30.5391	40	40	31.7699	32.4375	34.87	33.1634	31.6734	31.3112	33.6055	40	29.4302	32.1183	40	32.0834	40	29.7141	32.3067	32.6373	35.2382	40	31.7065	30.9554	31.5966	40	40	31.2725	31.0255		31.8987	40	32.1479	28.6969	32.1961	40	30.8863	30.7716	38.8489
hsa-miR-921-4395262		40	40	40	40	40	37.492	36.3941	40	40	40	40	40	40	40	40	40	40	38.9612	40	40	40	40	33.1601	40	40	34.4252	40	40	40	40		40	40	39.6266	40	35.4976	40	34.7595	40	40
hsa-miR-920-4395261		40	40	40	40	40	40	40	40	40	40	40	40	40	40	40	40	40	40	40	40	40	40	40	40	40	40	40	40	40	40		40	40	40	40	40	40	40	40	40
hsa-miR-801-4395183		22.3531	21.5233	21.1287	24.255	22.7018	21.0362	21.8354	21.2368	21.9869	21.6876	22.5379	21.6132	22.4796	22.7071	20.2142	22.4533	20.0676	22.4889	19.8332	19.7682	20.4251	20.6283	18.438	20.1834	19.4982	20.9641	19.4752	20.6911	20.0059	21.5663		19.7084	19.3938	20.7346	19.679	19.9058	21.9104	19.4883	20.5784	20.6334
hsa-miR-769-5p-4395186		26.4067	27.6509	27.4636	29.1415	26.2142	26.1663	28.7706	27.4177	28.7634	25.9384	27.2159	26.9766	29.4293	25.7305	26.8555	31.0246	27.0606	28.7433	25.9524	27.19	27.5175	26.9313	26.6567	27.1441	25.0679	26.2002	26.409	27.2309	26.8474	26.3627		25.8116	26.9946	25.4047	25.5661	27.6958	28.0125	27.7223	28.6233	27.6443
hsa-miR-769-3p-4395190		31.7379	31.2555	32.8282	35.8469	30.4976	32.1402	33.7548	31.8183	31.4667	39.1368	40	37.1061	34.4154	40	40	40	32.8448	40	37.5026	40	40	40	29.3886	40	29.661	34.2376	31.792	40	31.4017	32.4144		29.0251	34.1271	30.4346	36.6314	31.0261	40	31.8857	30.3762	31.0069
hsa-miR-768-3p-4395188		21.1037	22.5997	21.4328	23.8591	22.1596	19.7751	21.9531	21.6209	22.3594	19.3433	22.3061	22.2783	24.1167	20.4334	20.544	24.9439	21.8266	23.512	19.4395	23.7358	21.1081	21.5538	20.779	21.0597	19.5044	20.6901	20.0748	20.3116	20.6153	18.8059		19.9724	22.2353	19.2267	19.0661	21.3694	22.2707	22.21	23.3607	21.6676
hsa-miR-767-5p-4395182		40	40	39.1474	40	40	40	40	40	40	40	40	40	40	40	40	40	40	40	39.1472	40	40	40	36.6793	40	40	40	40	40	40	40		40	40	40	40	33.6487	40	40	40	40
hsa-miR-767-3p-4395184		40	40	40	40	40	40	40	40	40	40	40	40	40	40	40	40	40	40	40	40	40	40	40	40	40	40	40	40	40	40		40	40	40	40	40	40	40	40	40
hsa-miR-766-4395177		25.4146	27.117	27.4001	29.659	26.017	26.15	28.6593	29.5711	28.1706	25.1285	28.2023	25.9505	30.8408	25.0927	26.6177	32.4476	28.2966	29.1643	26.102	29.2872	27.9704	26.1781	27.5665	26.0967	24.555	27.8957	26.5991	25.3484	26.2468	25.3913		26.9569	29.4349	25.9328	24.6965	28.3892	28.5923	29.4854	29.2127	26.0743
hsa-miR-7-4378130		33.7535	32.8627	32.0587	34.1746	33.3756	32.9041	40	40	40	30.7063	31.9071	34.7741	40	31.0446	31.0521	40	32.6262	40	32.4218	34.3471	31.9623	31.3641	37.1165	30.6493	30.0326	38.8068	31.971	31.612	40	31.3316		31.3148	32.3306	30.1383	26.6538	30.0258	32.9221	31.5824	40	30.4934
hsa-miR-675-4395192		40	40	40	40	40	40	40	40	40	40	40	40	40	40	40	40	40	40	40	40	40	40	40	40	40	40	40	40	40	32.3859		40	40	40	40	40	40	40	40	40
hsa-miR-668-4395181		40	40	40	40	40	40	40	40	40	40	40	40	40	40	40	40	40	40	40	40	40	40	40	40	40	40	40	40	40	40		40	40	40	40	40	40	40	40	40
hsa-miR-662-4381010		40	40	40	40	40	40	40	40	40	40	40	40	40	40	40	40	40	40	40	40	40	40	40	40	35.9719	40	34.2769	39.2655	40	38.4182		37.7016	34.6083	39.7359	40	31.9922	40	40	40	40
hsa-miR-658-4380923		40	40	40	40	40	40	40	40	40	40	40	40	40	40	40	40	40	40	40	40	40	40	40	40	40	40	40	40	40	40		40	40	34.9034	40	40	40	40	40	40
hsa-miR-657-4380922		40	40	40	40	40	40	40	40	40	40	40	40	40	40	40	40	40	40	40	40	40	40	40	40	40	40	40	40	40	40		40	40	40	40	40	40	40	40	40
hsa-miR-656-4380920		30.6318	28.188	29.5882	40	30.4049	30.7863	32.9326	28.5154	29.0828	27.5603	29.7648	30.0383	30.7923	28.6063	28.3395	33.1283	34.1892	26.6745	28.214	40	40	34.9142	27.9389	30.1263	27.5395	28.0919	33.4488	36.1228	32.8955	34.1368		38.5859	32.6644	32.4905	34.4135	27.5039	32.0176	38.2497	26.307	40
hsa-miR-650-4381006		26.7738	26.6062	26.6711	24.2064	30.1566	21.4669	25.6744	27.1997	26.9314	26.2103	28.1511	27.313	29.53	25.4326	25.7897	28.0574	25.3911	26.5751	23.084	28.258	23.9222	23.0696	22.665	22.7194	23.6327	24.4984	24.1364	26.7503	26.7244	25.9693		24.1563	24.052	24.7449	25.5347	25.5754	26.7297	27.2464	23.8941	27.6084
hsa-miR-649-4381005		32.3442	32.4615	30.9974	32.2103	29.0724	30.3991	29.7441	30.3323	30.3626	28.8371	29.9461	30.1845	30.9431	29.8524	29.6401	33.5191	29.4629	27.7562	29.2363	30.9734	29.5119	27.3753	27.3961	31.1965	28.1756	31.4848	29.4284	31.3804	31.0445	30.7708		31.781	31.2534	29.617	29.4907	29.8484	33.5858	30.6916	30.0675	34.1434
hsa-miR-935-4395289		40	40	40	40	40	40	40	40	40	40	40	40	40	40	40	40	40	40	40	40	40	40	40	40	40	40	40	40	40	40		40	40	40	40	40	40	40	40	40
hsa-miR-934-4395288		40	40	40	40	40	40	36.5486	40	40	40	40	40	40	35.6846	40	40	40	40	40	40	40	37.5887	40	40	40	35.4462	40	40	40	40		40	40	40	40	40	40	40	40	40
hsa-miR-933-4395287		40	40	40	40	40	40	40	40	40	40	40	40	40	40	40	40	40	40	40	40	39.0703	40	40	36.1673	40	40	40	40	40	40		36.7037	40	40	40	40	40	40	40	40
hsa-miR-924-4395265		33.4455	40	39.9902	40	40	40	40	40	34.3847	35.2318	40	40	40	40	40	40	38.9139	40	40	40	40	40	40	40	33.7552	40	35.9359	40	34.8404	40		40	40	40	34.3583	40	40	40	32.8558	40
hsa-miR-923-4395264		21.7181	19.7669	19.3948	22.5598	20.2327	18.3777	18.706	21.0821	20.0016	23.9997	21.0391	18.4385	19.9384	19.9866	18.9117	19.7534	18.1272	18.7611	18.6282	18.3276	18.9229	18.3243	18.6514	20.5666	17.0057	17.9078	17.1019	23.0366	19.9094	27.5313		19.9833	21.5209	20.3339	20.0851	18.7606	23.1888	20.1888	18.3384	21.3325
hsa-miR-922-4395263		40	33.4325	33.2614	40	40	30.9253	40	40	40	33.158	31.344	33.1466	32.3546	30.0205	29.9844	40	31.8895	33.2062	30.9174	40	35.2037	40	32.1493	36.011	40	40	40	40	40	31.7904		30.2545	40	28.688	29.7045	29.7632	40	40	30.4644	40
hsa-miR-921-4395262		40	40	40	40	40	39.5143	40	37.4862	40	40	40	40	40	40	39.0604	40	40	40	40	40	40	40	40	40	40	40	40	40	40	40		40	40	35.7554	40	32.5457	40	34.0074	40	33.5449
hsa-miR-920-4395261		40	40	40	40	40	40	40	40	40	40	40	40	40	40	40	40	40	40	40	40	40	40	40	40	40	40	40	40	40	40		40	40	40	40	40	40	40	40	40
hsa-miR-801-4395183		22.3405	21.5858	21.2485	24.3992	22.7453	21.0801	21.9258	21.3423	22.2104	21.852	22.5552	21.5438	22.5515	22.7787	20.3472	22.6842	20.0929	22.8606	19.9689	19.9228	20.4393	20.8746	18.4224	20.2204	19.4975	20.9879	19.4537	20.7963	20.0929	21.5465		19.6628	19.3639	20.8312	19.7273	19.976	22.0128	19.3992	20.6621	20.4689
hsa-miR-769-5p-4395186		26.3872	27.4235	27.3133	28.9924	26.2676	26.1612	28.8683	27.5494	27.5933	26.1453	27.5719	26.993	29.9162	25.96	27.1545	32.417	27.0771	29.5837	26.0118	27.0508	27.6904	27.153	26.5478	26.7628	25.3084	26.4983	26.5083	27.2927	26.8596	26.3784		25.983	26.8472	25.8195	25.9033	28.5859	27.9785	27.6687	28.7456	27.6914
hsa-miR-769-3p-4395190		40	32.0386	34.8529	40	32.4436	31.5686	33.1968	40	31.9067	34.4945	40	33.454	40	30.1603	39.0977	40	33.2838	33.7057	32.1824	40	40	33.3816	32.3542	30.975	32.0219	40	32.7075	35.0275	30.838	34.0927		40	40	31.1257	33.7669	31.9359	30.6712	31.8661	40	30.3323
hsa-miR-768-3p-4395188		21.0085	22.6087	21.3822	23.9143	22.1668	19.7685	21.9497	21.5369	22.1948	19.3368	22.2285	22.2844	24.0511	20.3954	20.4765	25.0045	21.803	23.3786	19.3747	23.665	21.0238	21.5234	20.8889	21.0946	19.494	20.6048	20.1824	20.2771	20.5785	18.7647		19.8598	22.3006	19.2178	19.236	21.386	22.3398	22.193	23.5062	21.6974
hsa-miR-767-5p-4395182		40	34.9966	39.0735	40	40	40	40	40	40	40	40	40	40	40	40	40	40	40	38.1973	40	40	40	40	40	40	40	40	40	40	40		40	40	40	40	37.6898	40	40	40	40
hsa-miR-767-3p-4395184		40	40	40	40	40	40	40	40	40	40	40	40	40	40	40	40	40	40	40	40	40	40	40	40	40	40	40	40	40	40		40	40	40	40	40	40	40	40	40
hsa-miR-766-4395177		25.9851	27.4183	27.2513	30.1063	25.4646	26.4934	30.1823	28.2815	27.6503	25.247	27.1691	26.0637	28.8954	24.9441	26.9965	31.7597	28.0572	30.7274	25.6439	28.8041	27.3686	25.8139	26.6556	26.5607	24.2296	27.354	25.6092	26.2182	25.8739	25.0681		26.3215	27.7014	25.9376	24.3722	27.7662	28.1994	28.0677	27.9517	26.0024
hsa-miR-7-4378130		32.3991	34.341	31.8203	34.1665	40	31.2882	33.8149	34.2539	40	31.3466	33.6583	31.9788	40	31.2593	30.9133	40	32.2885	39.9146	31.323	34.0873	33.0352	30.1194	37.2925	33.05	30.0893	40	32.2028	32.9793	31.3511	31.2185		32.4666	33.4244	30.5044	26.5404	30.5924	31.6672	32.2055	39.4559	30.4427
hsa-miR-675-4395192		40	40	40	40	40	40	40	40	40	40	40	40	40	40	40	40	40	40	40	40	40	40	40	40	40	40	40	40	40	40		40	40	40	40	40	40	40	40	40
hsa-miR-668-4395181		40	40	40	40	40	40	40	40	40	40	40	40	40	40	40	40	40	40	40	40	40	40	40	40	40	40	40	40	40	40		40	40	40	40	40	40	40	40	40
hsa-miR-662-4381010		40	40	40	40	40	40	40	40	40	40	40	40	40	40	40	40	40	40	40	40	39.7786	40	40	40	40	40	37.9006	40	40	38.1731		40	40	40	40	35.1231	40	40	40	40
hsa-miR-658-4380923		40	40	40	40	40	40	40	40	40	40	40	40	40	40	40	40	40	40	40	40	40	40	40	40	40	40	40	40	40	40		40	40	40	40	40	40	40	40	40
hsa-miR-657-4380922		40	40	40	40	40	40	40	40	40	40	40	40	40	40	40	40	40	40	40	40	40	40	40	40	40	40	40	40	40	40		40	40	40	40	40	40	40	40	40
hsa-miR-656-4380920		28.496	30.922	28.8942	29.7257	28.3052	31.0455	30.0736	29.0258	29.9844	27.7994	34.6903	29.83	40	28.3476	29.3443	31.9921	29.9772	29.8006	29.9618	31.8281	28.7192	25.0155	30.0057	30.5593	26.0826	28.1745	27.3934	32.3575	25.773	29.3013		35.2426	31.2034	26.8521	29.8555	27.4693	40	29.7524	27.4932	30.5548
hsa-miR-650-4381006		26.157	27.8752	26.2219	24.2288	27.7856	21.8123	26.2809	28.6259	26.7214	25.4758	27.9796	26.5334	29.7967	25.2398	26.6151	28.0617	25.3899	25.4481	23.1421	28.161	24.0256	24.0701	23.2914	22.8151	24.523	24.4815	23.8829	25.7477	24.5711	26.2973		23.7266	24.7704	25.8968	25.1616	24.3674	26.923	26.1246	23.945	27.8873
hsa-miR-649-4381005		34.1993	34.0285	31.9455	40	32.5104	30.6102	34.1029	32.8545	33.2431	30.2316	33.7318	30.3281	30.1799	31.1749	28.57	32.8081	30.0533	27.8637	29.5754	38.4873	40	33.2795	27.495	31.5327	29.326	31.4186	31.2837	31.3402	28.7769	31.6602		32.2725	31.7863	31.7629	30.002	28.6002	32.7254	30.0993	29.4958	32.6379
hsa-miR-648-4381004		29.1813	30.5914	31.8895	31.7413	30.0925	31.3514	30.0951	29.7907	35.0122	29.6303	30.5371	35.272	40	31.3969	30.5725	33.857	31.0464	30.5281	38.3344	31.9117	33.4115	28.7816	30.2146	31.421	29.0056	32.4265	27.9339	31.1841	28.9781	30.6364		40	30.9897	29.3597	29.8833	26.6518	31.8098	29.0756	28.3376	34.5287
hsa-miR-647-4381003		40	40	40	40	40	40	40	40	40	40	40	40	40	40	40	40	40	40	40	40	40	40	40	40	40	40	40	40	40	40		40	40	40	40	40	40	40	40	40
hsa-miR-646-4381002		40	40	40	40	40	40	40	40	40	40	40	40	40	40	40	40	40	40	40	40	40	40	40	40	40	40	40	40	40	40		40	40	40	40	40	40	40	40	40
hsa-miR-645-4381000		32.689	31.7592	31.8022	32.4004	34.1166	32.1236	31.6857	31.5423	32.4	31.3538	31.1605	34.4073	31.9223	31.2209	31.999	31.3324	31.3695	31.9829	32.2891	31.9698	31.5437	31.2709	32.7861	32.5912	32.0267	31.9736	30.8983	32.3377	40	40		39.6107	40	34.9576	34.2284	34.1748	40	35.9399	31.8522	34.1817
hsa-miR-644-4380999		29.3892	33.5642	33.404	35.2388	36.9255	32.1833	33.216	32.1531	32.1047	30.8714	32.1919	32.2441	33.8931	30.9623	31.4569	32.2956	31.4773	30.0692	31.5789	31.9378	30.021	27.4834	28.5542	28.9637	29.1179	29.5461	29.6704	29.6774	32.2572	32.4661		37.2024	31.6897	28.0027	29.1042	29.0968	40	30.8748	26.952	34.9798
hsa-miR-641-4380988		40	40	40	40	38.1638	40	40	40	40	39.9867	40	40	40	40	40	40	40	40	40	40	40	40	40	40	40	40	40	40	40	40		40	40	40	40	40	40	40	40	35.979
hsa-miR-640-4386743		40	40	40	40	40	40	40	39.9023	40	40	40	40	40	40	40	40	40	40	39.8152	40	37.3137	34.3537	35.0599	40	34.0674	40	35.5553	40	40	40		40	40	40	40	35.2341	40	38.4311	35.6176	40
hsa-miR-639-4380987		35.216	29.4682	29.5281	32.1448	33.4668	28.4322	32.2868	30.3575	31.0683	29.5489	31.3239	29.929	33.3015	28.8454	29.7514	33.9548	28.6412	30.1876	28.2364	31.1523	29.7774	30.1686	27.2126	29.1193	27.297	30.2484	29.3606	29.4991	28.7655	29.6566		31.677	30.4741	28.8653	28.9162	28.0239	30.2368	29.035	29.6448	30.3592
hsa-miR-637-4380985		40	40	40	40	40	40	40	40	40	40	40	40	40	40	40	40	40	40	40	40	40	40	40	40	40	40	40	40	40	40		40	40	40	40	40	40	40	40	40
hsa-miR-635-4380982		34.2256	34.8291	33.9252	40	40	33.7124	40	40	40	30.9289	40	40	40	33.9631	40	40	33.2944	40	31.3426	33.9566	31.3866	40	30.2993	40	30.4861	33.388	40	31.6898	31.5826	40		32.8219	33.5595	32.1146	31.1695	31.591	40	34.0654	33.5928	40
hsa-miR-634-4380981		40	40	40	40	40	40	40	40	40	40	40	40	40	40	40	40	40	40	40	40	40	40	40	40	40	40	40	40	40	40		40	40	40	40	40	40	39.5963	40	40
hsa-miR-633-4380979		40	40	40	40	40	40	40	40	40	40	40	40	40	40	40	40	40	40	40	40	40	40	40	40	40	40	40	40	40	40		40	40	40	40	40	40	40	40	40
hsa-miR-631-4380971		40	40	40	40	40	40	40	40	40	40	40	40	40	40	40	40	40	40	40	40	40	40	40	40	40	40	40	40	40	40		40	40	40	40	40	40	40	40	40
hsa-miR-628-3p-4395545		30.0307	40	31.3047	40	30.4644	30.7522	35.7156	33.329	32.7889	29.8636	33.6378	31.1093	35.5208	29.9404	32.0405	36.6087	32.1548	32.7319	30.4882	40	32.1444	31.645	34.8072	32.514	30.5863	30.1255	31.8958	33.999	31.3932	31.3527		36.152	40	32.311	32.3467	32.8369	34.3576	34.7778	40	40
hsa-miR-626-4380966		35.1351	40	40	40	40	40	40	40	40	40	40	40	40	40	40	40	40	40	40	40	40	40	40	40	40	40	40	40	40	40		40	40	40	40	40	40	40	40	40
hsa-miR-623-4386740		40	40	40	37.4026	39.4387	40	36.808	40	37.2902	40	38.9775	40	40	37.0556	40	40	40	33.5046	38.3791	40	37.3209	35.2732	33.4433	32.8756	35.8771	40	33.4281	34.6417	40	40		40	40	38.2513	40	35.0902	40	40	32.6289	40
hsa-miR-622-4380961		37.6775	33.8643	32.0936	38.8576	38.2906	35.2708	32.5187	32.9642	35.8227	32.2771	40	34.075	40	32.3405	32.6282	36.0595	30.7027	33.5676	29.9382	32.8581	30.6015	30.328	27.8104	29.5695	28.2538	31.1249	28.3063	30.304	29.9818	31.2001		31.2225	31.1783	29.2909	28.6742	27.7034	33.3666	29.6497	29.1405	31.0084
hsa-miR-621-4381001		40	40	40	40	40	40	40	40	40	40	40	40	40	40	40	40	40	40	40	40	40	40	40	40	40	40	40	40	40	40		40	40	40	40	40	40	40	40	40
hsa-miR-614-4380990		40	40	40	40	40	40	40	40	40	40	40	40	40	40	40	40	40	40	40	40	40	40	40	40	40	40	40	40	40	40		40	40	40	40	40	40	40	40	40
hsa-miR-613-4380989		40	40	40	40	40	36.3664	40	40	40	40	40	40	40	36.6798	40	40	40	40	40	37.0676	40	40	40	40	40	40	40	40	40	40		40	40	35.8875	40	40	40	40	40	40
hsa-miR-609-4380978		40	40	40	40	40	40	40	40	40	40	40	40	40	40	40	40	40	40	40	40	40	40	40	40	40	40	40	40	40	40		40	40	35.3176	40	40	40	40	37.7235	40
hsa-miR-608-4380976		40	40	40	40	40	40	40	40	40	40	40	40	40	40	40	40	40	40	40	40	40	40	40	40	40	40	40	40	40	40		40	40	40	40	40	40	40	40	40
hsa-miR-607-4380975		40	40	40	40	40	40	40	40	40	40	40	40	40	40	40	40	40	40	40	40	40	40	40	40	40	40	40	40	40	40		40	40	40	40	40	40	40	40	40
hsa-miR-606-4380974		40	38.2957	40	40	40	40	32.9967	33.3729	40	40	38.2822	40	40	40	37.3243	32.2106	40	40	40	40	40	40	33.3926	40	35.1595	39.1978	33.6688	37.3732	36.9775	40		40	38.8784	40	40	30.5657	40	40	36.4585	40
hsa-miR-605-4386742		31.6979	33.4158	32.9307	32.6821	40	31.9536	31.8457	36.2456	32.8304	31.0968	40	30.8051	34.3072	36.5606	35.7975	36.8665	35.1296	38.1264	37.3605	36.193	32.5393	31.2903	31.6878	33.7519	33.4871	31.41	34.2146	32.2667	32.2165	34.0572		40	36.4553	34.1965	31.7219	31.2802	40	38.6052	32.4152	36.9936
hsa-miR-604-4380973		40	40	32.1353	40	31.2832	30.8102	34.6436	34.1166	32.8625	29.8492	31.6303	31.5039	33.0725	31.4128	31.3889	34.3753	31.9613	31.74	32.4184	33.4183	34.4113	33.2899	30.5156	32.2896	31.3092	30.7534	31.4452	33.2168	32.8479	31.8492		30.9869	30.9636	30.7221	30.5436	31.3998	31.6636	30.8838	31.5395	30.0592
hsa-miR-600-4380963		40	40	40	40	40	40	40	40	40	40	40	40	40	40	40	40	40	40	40	40	40	40	40	40	40	40	40	40	40	40		40	40	40	40	40	40	40	40	40
hsa-miR-599-4380962		40	40	40	40	40	40	40	40	40	40	40	40	40	40	40	40	40	40	40	40	40	40	40	40	40	40	40	40	40	40		40	40	40	40	40	40	40	40	40
hsa-miR-596-4380959		40	40	40	40	40	40	40	40	40	40	40	40	40	40	40	40	40	40	40	40	40	40	40	40	40	40	40	40	40	40		40	40	40	40	40	40	40	40	40
hsa-miR-591-4380955		34.3814	40	33.4508	31.4772	40	40	31.1549	30.6565	34.0704	32.9646	31.6373	40	40	32.58	32.0806	40	30.586	37.1024	33.5433	37.7953	32.1008	29.9775	29.9089	31.1062	30.937	32.1117	30.1984	30.9514	40	40		40	40	32.4264	40	32.2862	40	40	28.164	32.095
hsa-miR-588-4380952		40	40	40	40	40	40	40	40	40	40	40	40	40	40	40	40	40	40	40	40	40	40	40	40	40	40	40	40	40	40		40	40	40	40	40	40	40	40	40
hsa-miR-584-4381026		32.9982	31.1278	30.6119	34.1798	35.3294	32.3343	31.9384	32.7116	34.9042	34.7618	31.2258	31.9677	35.2323	31.0745	33.7313	40	34.0488	30.228	34.42	32.2071	35.6076	28.2869	28.783	30.4504	32.4055	32.1138	27.7933	32.149	30.0957	29.5655		32.9443	32.7468	31.5628	29.9274	27.8931	33.992	31.5332	32.0991	31.4343
hsa-miR-581-4386744		40	40	37.0811	40	38.299	40	40	40	40	40	40	40	40	40	40	40	40	40	40	40	40	31.7457	33.3665	39.7365	34.5753	40	39.7854	40	40	40		40	40	40	40	32.1287	40	37.4865	37.0425	40
hsa-miR-580-4381024		34.1873	34.8194	40	40	40	40	40	40	40	40	40	40	40	40	40	40	40	40	40	40	38.3098	37.4128	40	40	37.2494	40	40	40	40	40		40	40	40	40	40	40	38.6875	38.4678	40
hsa-miR-578-4381022		40	40	35.1327	40	40	40	40	40	40	40	40	40	40	40	40	38.9243	33.3227	40	40	40	40	40	40	33.6936	40	40	34.2307	40	40	40		40	40	40	40	40	32.031	40	40	40
hsa-miR-572-4381017		31.0778	32.2185	30.2946	30.4035	30.5401	29.6713	29.9031	30.1716	31.2512	30.098	30.9648	31.7216	31.8753	30.5401	29.2972	30.3153	29.5494	30.7102	29.0336	29.3323	29.304	29.4926	27.8637	30.2445	28.6401	28.9737	28.4533	29.3336	30.6932	31.8886		31.7158	30.3036	30.2507	28.8572	28.9349	34.9242	29.8852	28.9801	29.8882
hsa-miR-571-4381016		33.2983	30.6097	31.7097	31.2622	31.1038	29.5662	32.5777	32.8804	31.2292	29.1091	30.8961	30.8411	31.2023	30.4212	29.7477	31.173	28.8852	30.268	31.26	31.7164	29.7974	27.0996	26.8628	28.6934	26.2231	28.5094	27.1928	28.9315	31.8727	31.2358		38.4739	30.4645	30.549	29.4586	27.936	36.7798	30.5338	28.8863	32.5129
hsa-miR-566-4380943		30.7897	34.8959	35.1243	34.6128	35.8993	34.0326	34.0753	31.7571	33.9015	32.8626	34.0664	34.4752	39.5329	35.0481	33.0712	39.0817	31.9977	31.4767	32.3304	31.9002	32.0906	29.0827	27.4968	30.2985	31.1388	30.2286	28.3551	31.4361	32.694	32.8023		34.822	32.1925	32.9475	32.828	29.5153	35.7539	32.0815	28.4511	34.9125
hsa-miR-562-4380939		35.5544	40	40	40	40	40	40	40	40	40	40	40	40	38.0555	40	40	40	40	40	40	40	34.4043	40	40	40	40	40	40	40	40		40	40	39.7172	40	33.7412	40	40	40	40
hsa-miR-559-4380937		36.2801	37.4227	38.1798	38.0539	37.702	37.0014	33.4434	35.0109	35.8807	36.9045	36.5977	35.3175	33.7596	35.4525	38.4985	38.3845	39.0002	32.236	37.7852	38.0365	33.7563	25.9852	30.8863	34.5032	31.9798	33.4662	31.6403	38.3875	35.472	40		40	32.1323	32.0206	38.5338	33.2196	40	35.2398	34.9981	38.6008
hsa-miR-524-3p-4378087		35.6508	36.9836	34.6364	32.3749	31.9441	37.2982	40	32.7875	31.908	33.7112	34.3498	32.553	38.5389	35.6043	31.7501	34.4195	32.913	32.3494	31.2524	38.544	29.4714	26.6901	29.1419	31.2043	28.0191	30.7675	29.0194	33.975	30.0255	35.4897		38.7753	32.2127	35.7694	31.5104	24.3615	39.1222	31.4732	27.8017	32.971
hsa-miR-519b-3p-4395495		31.5562	30.8282	34.0341	35.5751	32.0827	31.0584	35.3454	37.4594	32.1674	29.9048	30.681	28.4254	34.595	31.6848	27.7608	31.0614	31.3928	29.776	31.7316	29.8268	22.5124	27.7885	20.3311	26.056	23.389	26.7652	23.1421	30.6262	21.4519	30.0954		33.6094	19.6082	21.2375	25.8161	19.1248	30.271	24.0717	26.314	29.9568
hsa-miR-497-4373222		25.8657	26.6497	27.2044	27.6061	25.9313	25.1887	27.2413	26.2398	27.5645	24.4731	26.9701	26.8918	28.6977	25.0909	26.3746	30.314	26.0639	28.1211	25.5254	28.4564	30.0297	27.9609	27.4769	28.0563	26.9691	27.1976	27.2066	28.556	27.6774	26.2189		26.342	28.0745	26.1334	26.4204	27.5851	27.9708	28.2395	30.6275	27.2402
hsa-miR-432-4373280		28.7473	29.1152	28.1286	30.5009	40	29.1955	28.5002	30.2447	27.749	27.9323	29.4663	28.1639	40	28.5046	28.6225	36.1674	32.038	30.3221	27.8767	40	29.7079	27.8171	27.9498	28.5513	28.8228	27.8257	27.0686	29.2781	28.28	28.5562		29.5339	40	27.7341	27.9307	36.7619	29.7655	28.803	32.7636	29.2112
hsa-miR-409-3p-4395443		25.1616	26.5022	25.5511	28.085	27.4388	25.2992	26.4544	26.7954	26.0444	24.5069	26.9292	26.5785	29.6842	24.9387	25.6587	30.8803	27.3054	28.4209	24.8911	33.8376	28.0894	26.3572	26.6048	27.453	26.4289	26.7831	26.7165	28.1794	26.4055	24.4693		26.3574	26.9597	25.01	24.9299	27.3821	26.9782	26.279	31.113	26.0922
hsa-miR-361-3p-4395227		30.481	29.1112	33.0199	28.422	29.6873	28.1891	33.3945	37.4514	28.6727	27.7637	32.5377	30.0212	40	30.0058	28.1784	40	30.9438	34.1584	28.6376	40	26.671	29.2629	24.7722	28.3081	25.8647	31.1796	25.5416	30.2979	24.8336	27.4376		29.5577	29.1034	27.6134	29.1323	22.9688	30.3529	26.832	26.7443	30.2752
hsa-miR-30d-4373059		24.406	25.1307	25.4289	27.3022	24.6972	24.0744	25.6552	24.9215	25.5431	23.2278	25.7121	24.9315	26.8031	23.8069	24.6815	28.1346	24.7376	26.2197	23.6047	26.2507	25.0934	25.1988	25.3868	24.9167	23.0962	24.705	24.2194	24.3771	25.5954	25.5489		26.6269	26.4264	24.2537	24.0969	26.0032	27.9901	26.3418	26.8512	26.21
hsa-miR-302d-4373063		40	40	40	40	40	40	40	40	40	40	40	40	40	40	40	40	40	40	40	40	40	40	40	40	40	40	40	40	40	40		40	40	40	40	40	40	40	40	40
hsa-miR-648-4381004		33.9737	29.2249	33.3317	29.346	36.0242	29.8731	29.8523	30.7288	32.694	29.7868	35.5474	32.175	33.8908	31.1464	32.4352	29.6375	29.4721	31.0082	30.0369	31.328	33.6891	34.22	30.2124	30.6942	28.1426	31.8512	28.7759	35.9444	30.7292	33.0226		34.0554	29.0564	27.2212	33.2691	29.2518	40	31.3553	30.1859	29.7432
hsa-miR-647-4381003		40	40	40	40	40	40	40	40	40	40	40	40	40	40	40	40	40	40	40	40	40	40	40	40	40	40	40	40	40	40		40	40	40	40	40	40	40	40	40
hsa-miR-646-4381002		40	40	40	40	40	40	40	40	40	40	40	40	40	40	40	40	40	40	40	40	40	40	40	40	40	40	40	40	40	40		40	40	40	40	40	40	40	40	40
hsa-miR-645-4381000		32.5276	32.3961	32.9245	31.8486	31.7725	31.1141	30.254	30.9003	32.5208	31.9739	31.5703	30.6866	32.0494	31.7467	33.2563	30.8651	31.1998	30.9015	31.2455	31.4887	31.7618	31.257	31.8356	31.5095	31.2382	31.1671	30.6203	31.5992	36.5611	40		40	40	40	34.6832	34.2469	40	34.7134	30.4006	36.1402
hsa-miR-644-4380999		33.1423	31.8992	34.9733	32.3567	40	32.1244	30.1088	32.3149	36.3786	30.2852	33.1549	33.8312	33.2955	29.4916	33.5865	32.2969	32.4844	31.0666	31.9833	31.2077	31.406	28.9414	27.0598	31.8158	28.3079	29.1427	27.2514	30.5573	36.5453	31.7774		40	30.1083	29.3746	32.0545	28.1554	34.8886	34.285	28.2007	34.596
hsa-miR-641-4380988		37.741	40	40	40	37.7517	40	40	40	40	33.9655	40	40	40	40	40	40	40	40	40	40	40	40	40	40	40	40	40	40	40	39.3466		40	37.3506	40	40	40	40	40	40	40
hsa-miR-640-4386743		40	40	40	40	40	40	40	40	40	40	40	40	40	40	40	40	40	38.7698	37.9592	40	34.3935	40	35.9329	40	40	35.9406	40	40	37.4792	40		40	40	38.8438	35.4108	35.7151	40	37.4723	35.5662	40
hsa-miR-639-4380987		31.033	29.614	29.5697	32.7827	38.8896	29.9735	34.0867	29.5226	30.6025	28.7998	33.5787	30.5835	33.8391	29.2859	29.1868	32.8186	28.4567	32.1024	29.4093	29.9633	29.5037	29.8795	27.942	29.8705	27.7214	29.4056	28.4483	33.6414	30.3918	31.6067		32.6135	29.303	28.6676	31.3335	28.2781	30.2093	30.6696	28.8874	30.7497
hsa-miR-637-4380985		40	40	40	40	40	40	40	40	40	40	40	40	40	40	40	40	40	40	40	40	40	40	40	40	40	40	40	40	40	40		40	40	40	40	40	40	40	40	40
hsa-miR-635-4380982		34.0998	32.8603	33.2178	40	40	33.9714	40	40	40	32.2783	40	33.088	40	34.3231	40	40	40	40	31.342	34.2402	30.6601	40	30.2432	33.3145	30.8017	33.4303	32.6544	40	32.0421	40		33.0066	33.9033	31.9689	30.6718	30.8667	33.7495	33.8325	31.4769	33.8272
hsa-miR-634-4380981		40	40	40	40	40	40	40	40	40	40	40	40	40	40	40	40	40	40	40	40	40	40	40	40	40	40	40	40	40	40		40	40	40	40	40	40	40	40	40
hsa-miR-633-4380979		40	40	40	40	40	40	40	40	40	40	40	40	40	40	40	40	40	40	40	40	40	40	40	40	40	40	40	40	40	40		40	40	40	40	40	40	40	40	40
hsa-miR-631-4380971		40	40	40	40	40	40	40	40	40	40	40	40	40	40	40	40	40	40	40	40	40	40	40	40	40	40	40	40	40	40		40	40	40	40	40	40	40	40	40
hsa-miR-628-3p-4395545		30.4111	34.816	31.4377	33.5067	29.9862	30.8909	36.5227	33.1996	32.883	30.7344	32.767	31.5117	33.9822	30.6542	31.4107	40	30.773	34.6611	30.961	40	33.5871	31.6307	32.521	32.2254	30.7281	30.4101	30.9228	31.3646	34.9233	32.3172		33.1047	40	32.1905	31.9534	37.7647	34.9059	40	40	32.171
hsa-miR-626-4380966		35.9806	40	40	40	40	40	40	40	40	40	40	40	40	40	40	40	40	40	40	40	40	40	40	40	40	40	40	40	40	36.6703		40	40	40	40	33.7196	40	40	40	40
hsa-miR-623-4386740		40	40	40	40	36.6985	40	37.3219	36.6733	35.8417	40	40	40	36.0021	38.8181	40	37.2323	35.9753	38.1676	40	35.8206	35.2101	34.1224	33.5156	33.9368	37.1425	34.2229	33.2626	34.8454	38.8471	40		40	40	34.4755	35.4111	34.4225	40	38.2237	37.3608	40
hsa-miR-622-4380961		38.1401	32.9749	33.6025	40	40	33.7725	33.9013	34.2198	34.842	32.1911	40	32.3549	40	32.0996	30.7645	36.158	31.3442	34.6851	31.1081	33.7546	29.1078	29.2669	28.1251	29.0063	27.9483	30.5422	29.0201	29.6715	30.172	31.8381		30.5428	31.9874	28.9477	28.1032	27.5772	36.5675	30.4234	29.9409	31.056
hsa-miR-621-4381001		39.1189	40	40	40	40	40	40	38.0029	40	40	40	40	40	40	40	40	40	40	40	40	40	40	40	40	40	40	40	37.0483	40	32.4626		40	40	40	40	40	40	40	40	40
hsa-miR-614-4380990		40	40	40	40	40	40	40	40	40	40	40	40	40	40	40	40	40	40	40	40	40	40	37.2863	40	40	40	40	40	36.2948	40		36.1669	40	40	40	40	40	40	40	40
hsa-miR-613-4380989		33.4321	40	40	40	40	33.8159	40	40	40	40	40	40	40	40	40	40	40	33.614	40	40	40	40	40	33.3208	37.5608	40	40	40	38.6914	40		40	32.8986	40	40	40	40	40	40	40
hsa-miR-609-4380978		40	40	40	40	40	40	40	40	40	40	40	40	40	40	40	40	40	40	40	40	40	40	40	40	40	40	40	40	40	40		40	40	40	40	40	40	40	40	40
hsa-miR-608-4380976		40	40	40	40	40	40	40	40	40	40	40	40	40	40	40	40	40	40	40	40	40	40	40	40	40	40	40	40	40	40		40	40	40	40	40	40	40	40	40
hsa-miR-607-4380975		40	40	40	40	40	40	40	40	40	40	40	40	40	40	40	40	40	40	40	40	40	40	40	40	40	40	40	40	40	40		40	40	40	40	40	40	40	40	40
hsa-miR-606-4380974		40	40	40	40	40	40	40	40	40	33.8114	40	40	40	37.7224	31.9926	34.0671	40	40	38.7646	40	40	38.2741	32.4661	40	33.0737	40	40	38.4181	40	40		40	32.4648	40	40	31.7024	40	40	39.4496	39.4067
hsa-miR-605-4386742		31.3744	39.5727	33.0105	33.4698	35.7352	31.3605	30.0227	36.3947	31.396	31.1553	39.3253	32.6446	31.4853	30.4131	32.4864	36.4878	33.6551	37.8461	36.8666	36.1344	34.1791	32.7875	30.6969	32.3621	34.3906	31.7605	31.3274	33.4633	35.0883	40		32.1225	32.8233	32.4836	33.2649	30.8008	40	33.5128	30.2613	36.7528
hsa-miR-604-4380973		40	33.9151	31.3388	34.9217	31.6862	31.3791	31.9581	34.8503	36.4448	30.0342	31.1284	32.6236	33.3187	33.0566	33.1673	33.8187	31.517	33.7232	31.0732	32.0517	32.9828	33.4334	30.5299	32.687	31.4737	31.4921	31.2523	36.0722	32.9015	31.4604		33.3453	31.6584	31.3278	31.4383	32.9305	31.2548	29.4541	31.6311	31.3813
hsa-miR-600-4380963		40	40	40	40	40	40	40	40	40	40	40	40	40	40	40	40	40	33.7567	38.4795	40	40	40	40	40	40	40	40	40	40	40		40	40	40	40	40	40	40	40	40
hsa-miR-599-4380962		40	40	40	40	40	40	40	40	40	40	40	40	40	40	40	40	40	40	40	40	40	40	40	40	40	40	40	40	40	40		40	40	40	40	40	40	40	40	40
hsa-miR-596-4380959		40	40	40	40	40	40	40	40	40	40	40	40	40	40	40	40	40	40	40	40	40	40	40	38.756	40	40	40	40	40	40		40	40	40	40	40	40	40	40	40
hsa-miR-591-4380955		32.5963	32.5192	31.3771	32.251	34.3724	31.1165	34.1636	31.4536	40	30.9643	32.1322	30.8606	32.1085	31.8786	34.6385	32.6703	33.1203	38.57	31.6818	30.6402	31.0601	40	28.8883	40	30.4007	40	31.6943	31.479	40	40		34.0822	40	40	31.9441	32.0653	37.8293	40	28.9677	34.3535
hsa-miR-588-4380952		40	40	40	40	40	40	40	40	40	40	40	40	40	40	40	40	40	40	40	40	40	40	40	40	40	40	40	40	40	40		40	40	40	40	40	40	40	40	40
hsa-miR-584-4381026		30.3523	31.0124	31.854	33.3592	40	33.2954	32.1303	34.2543	37.1035	32.8385	31.7238	33.0043	33.0954	33.3009	36.0033	35.9102	33.5661	33.0386	37.5042	32.1434	34.1496	30.3548	30.3137	34.3025	31.8922	31.2884	30.7328	34.6979	33.5824	39.8003		31.3787	30.8102	30.3512	33.6478	28.7547	31.3326	34.0371	28.6335	29.9227
hsa-miR-581-4386744		40	40	34.9734	40	40	34.8739	34.8769	35.5385	40	35.5214	40	38.5187	40	40	34.6599	40	40	40	36.9286	40	40	40	33.3646	40	38.4201	39.2574	37.4745	40	40	40		40	40	40	40	33.9816	40	35.5684	40	40
hsa-miR-580-4381024		40	40	40	40	40	34.13	38.8109	40	40	40	40	40	40	40	40	40	40	40	40	40	40	40	40	40	40	40	40	40	40	40		40	40	37.3923	40	40	40	40	40	40
hsa-miR-578-4381022		40	40	40	40	40	40	40	33.156	40	40	40	40	36.7567	40	33.3229	40	40	40	40	40	40	40	32.0877	40	40	37.0855	40	40	33.1693	40		40	40	40	40	32.1342	40	40	40	40
hsa-miR-572-4381017		30.221	30.8809	32.2115	32.7749	30.9912	29.3855	30.497	30.2257	31.1392	30.4866	30.5022	30.5911	31.4495	29.1883	29.411	29.8429	29.2652	30.8239	29.3023	30.3572	29.131	28.9171	27.9913	30.0596	30.3309	29.1361	27.9569	29.4156	29.9991	31.917		32.0771	30.0324	29.7582	28.9443	29.2856	32.7952	30.7609	29.0997	30.6606
hsa-miR-571-4381016		31.8475	30.2214	31.9875	33.1056	30.8458	30.0993	33.0632	31.5906	31.1472	29.8522	30.0081	30.3198	31.5717	29.755	29.091	31.2092	28.4967	28.942	30.0644	31.4767	28.51	27.9241	26.6971	28.5166	26.0534	27.7074	28.2824	29.0647	31.0026	30.9315		33.1243	30.3744	31.9112	29.6548	28.2596	35.3535	30.9881	29.1652	32.9445
hsa-miR-566-4380943		32.1353	33.8663	32.534	32.7707	33.8263	34.4953	33.9613	31.8395	32.3329	31.3198	34.7592	34.7017	37.1454	35.347	33.091	35.9813	31.9313	32.7013	33.9793	32.6121	30.9045	30.8834	28.1524	31.2452	30.3041	30.6686	28.2859	30.4902	31.698	32.7696		31.5066	31.4852	32.1343	32.8071	29.4753	35.9458	32.3553	28.5962	34.1559
hsa-miR-562-4380939		40	40	40	40	40	40	40	40	40	40	40	40	40	40	40	40	40	40	40	40	40	33.3841	40	40	40	40	40	40	40	40		40	40	40	40	40	40	40	40	40
hsa-miR-559-4380937		35.7739	35.6802	36.4359	40	33.4669	35.8689	38.2927	35.6006	36.1425	38.5253	35.5507	34.9528	37.7778	35.7338	36.7704	40	35.1439	30.5857	36.6908	37.4357	31.4779	27.9708	31.4842	34.2579	30.7888	32.0047	30.9809	33.8109	36.9007	38.3387		40	40	33.5747	40	27.2214	40	32.5308	29.6143	38.8936
hsa-miR-524-3p-4378087		36.0178	32.8047	39.7401	32.8891	34	35.9007	35.2347	35.9818	33.6246	32.8706	38.4241	34.2609	36.6914	32.0245	34.3283	35.6608	36.6212	34.3439	31.4643	33.8359	30.0813	28.3563	28.4336	30.0746	28.1516	30.116	28.8642	32.6548	30.9502	37.0517		36.0762	29.0287	29.9114	29.502	28.1644	39.0341	27.2579	25.7678	35.3381
hsa-miR-519b-3p-4395495		32.4742	32.9942	30.77	33.2386	34.3525	31.2124	35.5633	31.9734	32.3987	29.3422	30.231	32.7261	39.7893	35.0716	29.8224	32.1607	30.3616	24.059	28.7126	29.9771	23.7376	18.9939	29.2205	26.4931	21.6085	28.6991	20.2371	28.8309	22.387	32.7208		31.6246	23.8942	25.3218	25.9093	20.807	31.1648	23.2035	22.6144	26.813
hsa-miR-497-4373222		26.0661	26.5788	27.3069	27.2853	26.003	25.2262	27.0288	26.385	27.7803	24.4447	26.9692	26.6913	28.9688	25.2212	26.403	30.8625	25.998	28.4382	25.6645	28.6533	29.1007	27.6804	27.0097	27.9572	27.3064	27.7716	27.8149	28.2046	27.4091	26.1509		26.2621	27.8714	26.1412	26.2529	27.9623	27.7425	28.5967	30.392	27.1777
hsa-miR-432-4373280		28.4568	29.2874	28.3427	32.906	36.2934	28.6037	30.9126	29.8779	28.4049	27.7008	28.932	28.2691	31.8523	27.7929	28.1839	32.76	30.0107	29.6995	28.3832	40	29.2418	28.2305	26.3794	30.4102	27.9045	27.9879	28.662	29.8306	27.7657	27.9509		28.524	28.5517	28.969	27.9326	27.8403	29.5812	29.5758	31.0576	28.8009
hsa-miR-409-3p-4395443		24.9812	26.5507	25.3725	28.0568	27.6628	25.4136	26.582	26.9797	26.0052	24.4523	26.7192	26.3279	28.9361	25.1544	25.4533	29.9508	26.9692	28.5446	24.979	32.2416	27.6759	26.2349	26.2039	27.1071	26.1308	26.3951	26.0918	28.2537	26.5776	24.473		26.3505	27.0311	25.0223	24.9422	27.9533	27.0402	26.8573	29.6882	25.7427
hsa-miR-361-3p-4395227		28.7381	30.4767	32.8795	30.0692	29.2476	28.807	29.0374	30.1516	30.7484	29.3061	30.4409	31.7703	40	28.7895	31.0443	40	32.834	28.0559	29.9899	35.3491	23.1151	22.0928	29.1364	26.7262	26.2063	28.3844	26.5134	31.6282	26.7618	27.1297		28.3902	24.4418	25.2638	27.6882	23.691	29.8934	28.5019	23.1808	29.2765
hsa-miR-30d-4373059		24.3398	25.2845	25.4982	26.9959	24.3169	24.1013	25.4754	25.0494	25.5802	23.3767	25.8295	24.9507	26.8866	23.7676	24.8539	28.378	24.8931	26.2331	23.8072	26.201	25.3562	24.7836	25.1024	24.9491	22.8966	24.8173	23.8881	24.541	25.6629	25.5787		26.6145	26.1636	24.0819	24.1841	26.2933	28.0776	26.2002	26.4147	26.2199
hsa-miR-302d-4373063		40	40	40	40	40	40	40	40	40	40	40	40	40	40	40	40	40	40	40	40	40	40	40	40	40	40	40	40	40	40		35.8295	40	38.0311	40	40	40	40	40	40
